# Supplementary material for: An active allosteric mechanism in ASAP1-mediated Arf1 GTP hydrolysis redefines PH domain function
Source: Nat Commun. 2025 Sep 30;16:8701. doi: 10.1038/s41467-025-63764-w (PMC12485133; doi:10.1038/s41467-025-63764-w)
Supplement: Supplementary file 4 — Source Data [file 41467_2025_63764_MOESM4_ESM.zip › Source data.xlsx]

## Sheet: Figure 1C
GAP activities as a function protein constructs and/or membrane composition
LEFT PANEL	% of GTP hydrolyzed at 3 min in membranes containing 5 mol% PI(4,5)P2 as a function of GAP concentration
Protein (M)	% of GTP hydrolyzed at 3 min
	wt PZA+PIP2	PHdZA +PIP2	ZA+PIP2
0	0	0	0
2e-12	6.37389
2e-11	46.7533
6e-11	69.8201
2e-10	90.3926
2e-09
6e-09	94.0947
2e-08	95.4208
6e-08		2.88024
2e-07		6.75678
6e-07		17.3071
2e-06		39.0263	0.0871962
6e-06		61.4989	0.755477
1.48e-05		73.3376
2e-05			1.20196
6e-05			2.09942
0.00014			4.72243
	% of GTP hydrolyzed at 3 min in membranes without PI(4,5)P2 as a function of GAP concentration
RIGHT PANEL	% of GTP hydrolyzed at 3 min in membranes
Protein (M)	wt PZA+PIP2	wt PZA-PIP2	PHdZA-PIP2
0	0	0	0
2e-12	6.37389
2e-11	46.7533
6e-11	69.8201
2e-10	90.3926
6e-09	94.0947
2e-08	95.4208
6e-08		6.42759	0.609092
2e-07		19.6271	1.75968
6e-07		41.6626	0.597047
2e-06		77.7639	0.722282
6e-06		91.4384	2.54494
1.48e-05		95.0817	2.64498

## Sheet: Figure 1E
GAP activities as a function protein constructs
% of GTP hydrolyzed at 3 min in membranes for the "in trans" set up
	% of GTP hydrolyzed at 3 min
PZA/ZA (M)	PZA+PIP2	ZA + PH+PIP2	ZA+PIP2
0	0	0	0
2e-12	5.61628
2e-11	34.7314
2e-10	84.5909
2e-09	94.0998
2e-08	95.3427
1.2e-07
2e-07	96.7774
1.5e-06		23.7757
4.00044e-06		54.716
1.30003e-05		84.9014
2e-06			0.0871962
6e-06			0.755477
2e-05			1.20196
3e-05
4e-05		93.5894
0.0006			2.09942
0.00012		93.8542
0.00014			4.72243

## Sheet: Figure 2B
Methyl Chemical Shifts of Arf and Arf:PH oberved on Arf
residues number	1H CS Arfapo (ppm)	13C CS Arfapo (ppm)	1H CS Arf:PH (1:1.1) (ppm)	13C CS Arf:PH (1:1.1) ppm
4	0.84	10.38	0.84	10.38
8	0.793	22.03	0.793	22.03
8	0.67	21.01	0.66	20.99
20	0.841	7.13	0.828	7.1
21	0.982	23.26	0.983	23.12
21	0.86	20.88	0.85	20.88
23	0.419	16.135	0.412	16.078
23	-0.0019	18.34	-0.0125	18.379
25	1.03	22.42	1.03	22.42
25	1.01	18.26	1.01	18.26
33	0.603	11.079	0.597	11.079
37	0.272	19.672	0.272	19.672
37	0.532	21.81	0.526	21.83
39	0.965	22.51	0.95	22.57
42	0.738	9.565	0.735	9.603
43	0.701	15.488	0.624	15.17
46	0.864	10.678	0.847	10.734
49	0.744	7.609	0.7	7.065
53	0.602	15.97	0.512	15.18
53	-0.319	17.014	-0.352	17.038
56	0.754	17.155	0.754	17.155
61	0.757	10.75	0.757	10.75
65	0.663	16.548	0.669	16.55
68	0.487	17.77	0.441	17.848
68	1.009	20.33	1.03	20.32
74	0.995	8.78	0.983	8.95
77	1.125	22.084	1.09	22.361
77	0.949	19.84	0.98	20.67
88	0.837	22.34	0.837	22.34
89	0.475	9.81	0.475	9.81
91	1.02	20.95	1.02	20.95
100	0.97	19.69	0.97	19.69
100	1.003	17.74	1.007	17.76
107	0.252	19.019	0.244	19.006
107	0.325	22.82	0.33	22.82
111	0.539	17.406	0.539	17.406
111	0.661	23.92	0.654	23.93
116	0.09	22.207	0.106	22.195
120	1.116	19.88	1.11	19.97
120	0.95	16.93	0.962	17.08
121	0.8	20.7	0.8	20.7
122	0.362	23.26	0.362	23.3
122	0.756	20.54	0.756	20.54
130	0.967	23.53	0.967	23.57
130	0.9	19.146	0.9	19.146
139	0.756	10.014	0.759	10.053
145	0.039	18.72	0.047	18.72
145	0.419	23.33	0.427	23.34
148	0.283	22.95	0.283	22.95
155	0.761	12.151	0.765	12.164
166	0.146	20.05	0.146	20.05
166	0.645	23.54	0.657	23.595
170	0.053	18.29	0.088	18.46
170	0.268	21.35	0.261	21.26
177	0.88	21.56	0.879	21.73
177	0.88	21.56	0.921	21.65
177	0.82	21.35	0.82	21.2

## Sheet: Figure 2C
		Methyl Chemical Shifts and Chemical Perturbations of Arf and Arf:PH observed on Arf
residue number	1H CS Arfapo (ppm)	13C CS Arfapo (ppm)	1H CS Arf:PH (1:1.1) (ppm)	13C CS Arf:PH (1:1.1) ppm	<1H-13C> CSP (ppm)	experimental error
4	0.84	10.38	0.84	10.38	0	0.0545039
8	0.793	22.03	0.793	22.03	0.00533128	0.0420676
8	0.67	21.01	0.66	20.99
20	0.841	7.13	0.828	7.1	0	0.0393595
21	0.982	23.26	0.983	23.12	0.0179596	0.0440459
21	0.86	20.88	0.85	20.88
23	0.419	16.135	0.412	16.078	0.0127397	0.0393518
23	-0.0019	18.34	-0.0125	18.379
25	1.03	22.42	1.03	22.42	0	0.0507457
25	1.01	18.26	1.01	18.26
33	0.603	11.079	0.597	11.079	0.006	0.0496643
37	0.272	19.672	0.272	19.672	0.00352456	0.0415678
37	0.532	21.81	0.526	21.83
39	0.965	22.51	0.95	22.57	0.0186604	0.0424577
42	0.738	9.565	0.735	9.603	0.00764336	0.036267
43	0.701	15.488	0.624	15.17	0.0969019	0.047267
46	0.864	10.678	0.847	10.734	0.019908	0.0451628
49	0.744	7.609	0.7	7.065	0.109838	0.0490325
53	0.602	15.97	0.512	15.18	0.102468	0.0503529
53	-0.319	17.014	-0.352	17.038
56	0.754	17.155	0.754	17.155	0	0.0427972
61	0.757	10.75	0.757	10.75	0	0.0475945
65	0.663	16.548	0.669	16.55	0.0060114	0.0445519
68	0.487	17.77	0.441	17.848	0.0346458	0.0464526
68	1.009	20.33	1.03	20.32
74	0.995	8.78	0.983	8.95	0.0336616	0.0364846
77	1.125	22.084	1.09	22.361	0.109352	0.0489437
77	0.949	19.84	0.98	20.67
88	0.837	22.34	0.837	22.34	0	0.0507959
89	0.475	9.81	0.475	9.81	0	0.0566708
91	1.02	20.95	1.02	20.95	0	0.0459689
100	0.97	19.69	0.97	19.69	0.00272443	0.047004
100	1.003	17.74	1.007	17.76
107	0.252	19.019	0.244	19.006	0.00667684	0.0493274
107	0.325	22.82	0.33	22.82
111	0.539	17.406	0.539	17.406
111	0.661	23.92	0.654	23.93	0.0116968	0.0572026
116	0.09	22.207	0.106	22.195	0.0161533	0.0353861
120	1.116	19.88	1.11	19.97	0.0239658	0.0531079
120	0.95	16.93	0.962	17.08
121	0.8	20.7	0.8	20.7	0	0.0435767
122	0.362	23.26	0.362	23.3	0.0037	0.0539418
122	0.756	20.54	0.756	20.54
130	0.967	23.53	0.967	23.57	0.0037	0.043084
130	0.9	19.146	0.9	19.146
139	0.756	10.014	0.759	10.053	0.00781385	0.0353428
145	0.039	18.72	0.047	18.72
145	0.419	23.33	0.427	23.34
148	0.283	22.95	0.283	22.95	0	0.048529
155	0.761	12.151	0.765	12.164	0.00466734	0.0411407
166	0.146	20.05	0.146	20.05	0.00786655	0.0422885
166	0.645	23.54	0.657	23.595
170	0.053	18.29	0.088	18.46	0.0325579	0.0349716
170	0.268	21.35	0.261	21.26
177	0.88	21.56	0.879	21.73	0.0344892	0.0380937
177	0.88	21.56	0.921	21.65

## Sheet: Figure 2E
	Ratio of methyl peak intensity in the presence of 1H and 2H ASAP1 PH
residue number	[I2H/I1H]av	Error
4	0.833333	0.0324508
8	0.885025	0.0357321
12	0.854701	0.0372697
20	0.970874	0.0297344
21	0.934579	0.0279111
23	0.970874	0.025179
25	0.926244	0.0262682
33	0.934579	0.0297467
37	1	0.0331156
39	0.70922	0.0324262
42	0.900901	0.0343815
43	0.85045	0.0259444
46	0.763359	0.0304014
49	0.854701	0.0363637
53	0.1	0.0330506
56	1	0.032473
61	0.917431	0.0393765
65	0.970874	0.0265968
68	0.840336	0.0385299
74	0.623053	0.0386294
77	0.522844	0.0355009
88	0.925926	0.0340721
89	0.952381	0.0296867
100	0.970874	0.0366314
107	0.878788	0.0318543
111	0.975724	0.0359278
116	0.909091	0.0321883
120	1.11111	0.0340176
122	0.900901	0.02822
130	0.92735	0.0339253
139	0.943396	0.0341234
145	1	0.0382172
148	1	0.0293165
155	1.03093	0.0271588
166	0.920168	0.0257954
170	0.985437	0.0305809
177	1	0.0374318

## Sheet: Figure 3A
1H-13C and 1H-15N Chemical Shift Perturbations (ppm) observed on PH domain in the presence of Arf (PH:Arf = 1:1.1).
	TOP		BOTTOM
residue number	1H -13C CSP (ppm)	Error	1H -15N CSP (ppm)	Error
325	ND	-	0	0.00134233
326	N/A	N/A	N/D	-
327	N/A	N/A	N/D	-
328	N/A	N/A	N/D	-
329	N/A	N/A	N/D	-
330	N/A	N/A	N/D	-
331	N/A	N/A	N/D	-
332	0.0876047	0.00135054	N/D	-
333	N/A	N/A	N/D	-
334	N/A	N/A	N/D	-
335	N/A	N/A	N/D	-
336	N/A	N/A	N/D	-
337	N/A	N/A	N/D	-
338	N/A	N/A	0.0216654	0.00109318
339	N/A	N/A	0.0410707	0.00118385
340	N/A	N/A	0.00595	0.0013696
341	N/A	N/A	0.0224508	0.00143717
342	N/A	N/A	0.0034	0.00105044
343	N/A	N/A	0.0105622	0.00101918
344	N/A	N/A	0.0202077	0.00139865
345	N/A	N/A	0.0105622	0.00100037
346	0.0159854	0.00148711	0.02064	0.00149504
347	0.0153157	0.00118293	0.0142843	0.00123983
348	N/A	N/A	0.01105	0.00119854
349	N/A	N/A	0.0298062	0.00143985
350	N/A	N/A	0.01683	0.00142523
351	N/A	N/A	N/D	-
352	N/A	N/A	N/D	-
353	0.109108	0.00118909	N/D	-
354	N/A	N/A	N/D	-
355	N/A	N/A	N/D	-
356	0.0207369	0.00107426	N/D	-
357	N/A	N/A	0.014231	0.00108992
358	N/A	N/A	N/D	-
359	N/A	N/A	0.0504603	0.00115664
360	N/A	N/A	0.0138538	0.00114668
361	N/A	N/A	0.0304892	0.00108992
362	N/A	N/A	0.0112254	0.00118385
363	0.0142576	0.00115008	0.0112254	0.00109321
364	0.0537328	0.00123998	N/D	-
365	N/A	N/A	0	0.00127891
366	N/A	N/A	N/D	-
367	N/A	N/A	0.0134603	0.00102859
368	0.0468219	0.00127547	0.0101435	0.00122203
369	0.0862636	0.00103106	0	0.00105079
370	0.0182488	0.00144122	0.0241859	0.00105809
371	0.0986059	0.00112812	0.01309	0.0011677
372	N/A	N/A	N/D	-
373	N/A	N/A	N/D	-
374	0.0320371	0.00112246	N/D	-
375	0.0304749	0.00106743	N/D	-
376	N/A	N/A	N/D	-
377	N/A	N/A	N/D	-
378	N/A	N/A	N/D	-
379	N/A	N/A	0.012093	0.00185026
380	N/A	N/A	N/D	-
381	0.0506142	0.00124727	0	0.00127891
382	N/A	N/A	N/D	-
383	ND	-	0	0.00130433
384	N/A	N/A	0.0257065	0.001651
385	0.018292	0.00125145	0.0272839	0.00101504
386	0.0358294	0.00113111	0.0212363	0.00124806
387	ND	-	0.0754655	0.00147472
388	N/A	N/A	0.0805234	0.00106372
389	N/A	N/A	0.0880308	0.00122203
390	0.208176	0.0012416	0.0586587	0.00134404
391	N/A	N/A	0.0306	0.00117248
392	N/A	N/A	N/D	-
393	N/A	N/A	N/D	-
394	0.0323217	0.001414	N/D	-
395	N/A	N/A	N/D	-
396	N/A	N/A	0	0.00116263
397	N/A	N/A	N/D	-
398	N/A	N/A	0	0.00118814
399	N/A	N/A	N/D	-
400	N/A	N/A	0	0.00139202
401	N/A	N/A	0.0130388	0.00126762
402	0.119477	0.00113175	0.0105622	0.00103085
403	0.038948	0.00128131	N/D	-
404	N/A	N/A	N/D	-
405	N/A	N/A	N/D	-
406	N/A	N/A	N/D	-
407	N/A	N/A	N/D	-
408	0.110013	0.0014216	N/D	-
409	N/A	N/A	0.0200721	0.00158167
410	N/A	N/A	0	0.00121192
411	N/A	N/A	0.0242572	0.00160211
412	N/A	N/A	0.0112254	0.00126156
413	0.0171483	0.00137608	0.02	0.0012371
414	N/A	N/A	0.001	0.00130246
415	N/A	N/A	0.01	0.00127436
416	N/A	N/A	N/D	-
417	N/A	N/A	0.0101435	0.00133753
418	N/A	N/A	0.01	0.00139337
419	N/A	N/A	N/D	-
420	0.0398757	0.00148642	0.0112254	0.00125162
421	0.0205313	0.00146147	0.0068	0.00127545
422	N/A	N/A	0	0.0012215
423	0.13183	0.00112077	0.0179945	0.00147911
424	N/A	N/A	0.0505718	-
425	0.0804679	0.00104003	0	0.00143856
426	0.0806068	0.00134026	0.03	0.00130433
427	ND	-	0.0534195	0.00121427
428	N/A	N/A	N/D	-
429	N/A	N/A	0.01	0.00121409
430	N/A	N/A	N/D	-
431	N/A	N/A	N/D	-
432	N/A	N/A	N/D	-
433	0.0455235	0.00141965	N/D	-
434	0.130292	0.00131695	N/D	-
435	0.0408887	0.0012471	0.0424118	0.00114914
436	N/A	N/A	0.0453431	0
437	0.129573	0.00120644	0.0298062	0.00101202
438	N/A	N/A	N/D	-
439	N/A	N/A	N/D	-
440	N/A	N/A	0.0365563	0.00128996
441	N/A	N/A	N/D	-
442	N/A	N/A	0.01	0.00121619
443	N/A	N/A	0.01	0.00114502
444	0.0129644	0.00108529	N/D	-
445	N/A	N/A	N/D	-
446	N/A	N/A	N/D	-
447	N/A	N/A	N/D	-
448	N/A	N/A	N/D	-
449	0.0127734	0.00122605	0.01	0.00125732
450	N/A	N/A	N/D	-
451	N/A	N/A	0.0234482	0.00139337

## Sheet: Figure 3C
	PRE ArfK38CMTSL to PH domain
residue number	I/I0exp#1	I/I0exp#2	<I/I0>exp	standard deviation	Mean Experimental error
332	0.5023	0.4704	0.48635	0.0225567	0.106723
346	0.4793	0.4945	0.4869	0.010748	0.0893463
347	0.7065	0.6593	0.6829	0.0333754	0.0922198
353	0.4423	0.4258	0.43405	0.0116673	0.112097
356	0.7212	0.7608	0.741	0.0280014	0.0623023
364	0.5845	0.5979	0.5912	0.00947523	0.0878319
368	0.1502	0.1238	0.137	0.0186676	0.0817942
369	0.5234	0.5003	0.51185	0.0163342	0.0629933
370	0.1502	0.1689	0.15955	0.0132229	0.0129435
371	0.6002	0.6216	0.6109	0.0151321	0.0903955
374	0.9998	1.003	1.0014	0.00226274	0.0840054
375	0.9999	1.023	1.01145	0.0163342	0.0745096
381	0.3802	0.3475	0.36385	0.0231224	0.108141
383	N/D	N/D	N/D	-	-
385	0.5237	0.4896	0.50665	0.0241123	0.129409
386	0.4467	0.4001	0.4234	0.0329512	0.0119225
387	0.4856	0.4004	0.443	0.0602455	0.0728919
390	0.1813	0.2592	0.22025	0.0550836	0.0637043
394	0.1001	0.1304	0.11525	0.0214253	0.082206
402	0.3034	0.2818	0.2926	0.0152735	0.0872956
403	0.0135	0.0265	0.02	0.00919239	0.0989195
408	0.1536	0.1438	0.1487	0.00692965	0.0849579
413	0.5898	0.5669	0.57835	0.0161927	0.0644308
420	0.8425	0.885	0.86375	0.030052	0.0733485
421	0.8446	0.82	0.8323	0.0173948	0.0847081
423	0.3547	0.3758	0.36525	0.01492	0.0685953
425	0.6567	0.5869	0.6218	0.0493561	0.0719225
426	0.6503	0.6511	0.6507	0.000565685	0.0954551
427	0.6585	0.6722	0.66535	0.00968736	0.0792854
433	0.43	0.4347	0.43235	0.0033234	0.09
434	0.4365	0.4449	0.4407	0.0059397	0.0756
435	0.7513	0.7828	0.76705	0.0222739	0.05974
437	0.5036	0.5352	0.5194	0.0223446	0.09
444	0.8504	0.8106	0.8305	0.0281428	0.058
449	0.7247	0.7503	0.7375	0.0181019	0.061

## Sheet: Figure 4A
Atomic coordinates of a representative pose of the ARF:PH complex (ARF=PROA, ASAP1 PH=PROB)
ATOM	1	N	GLYMP	1	33.358	28.329	-2.793	0	0	PROA
ATOM	2	HN	GLYMP	1	33.196	27.811	-1.957	0	0	PROA
ATOM	3	CA	GLYMP	1	32.324	29.267	-3.31	0	0	PROA
ATOM	4	HA1	GLYMP	1	31.698	28.8	-4.056	0	0	PROA
ATOM	5	HA2	GLYMP	1	32.876	30.16	-3.564	0	0	PROA
ATOM	6	C	GLYMP	1	31.552	29.829	-2.245	0	0	PROA
ATOM	7	O	GLYMP	1	31.537	29.262	-1.172	0	0	PROA
ATOM	8	C1	GLYMP	1	34.564	28.198	-3.296	0	0	PROA
ATOM	9	O1	GLYMP	1	34.933	28.974	-4.193	0	0	PROA
ATOM	10	C2	GLYMP	1	35.571	27.293	-2.67	0	0	PROA
ATOM	11	H2A	GLYMP	1	35.536	26.285	-3.135	0	0	PROA
ATOM	12	H2B	GLYMP	1	35.248	27.14	-1.618	0	0	PROA
ATOM	13	C3	GLYMP	1	37.003	27.71	-2.924	0	0	PROA
ATOM	14	H3A	GLYMP	1	37.081	28.687	-2.401	0	0	PROA
ATOM	15	H3B	GLYMP	1	37.234	27.767	-4.009	0	0	PROA
ATOM	16	C4	GLYMP	1	37.997	26.841	-2.238	0	0	PROA
ATOM	17	H4A	GLYMP	1	37.768	25.808	-2.578	0	0	PROA
ATOM	18	H4B	GLYMP	1	37.728	26.815	-1.16	0	0	PROA
ATOM	19	C5	GLYMP	1	39.447	27.104	-2.505	0	0	PROA
ATOM	20	H5A	GLYMP	1	39.844	28.09	-2.182	0	0	PROA
ATOM	21	H5B	GLYMP	1	39.711	26.975	-3.577	0	0	PROA
ATOM	22	C6	GLYMP	1	40.154	25.946	-1.733	0	0	PROA
ATOM	23	H6A	GLYMP	1	39.803	24.934	-2.026	0	0	PROA
ATOM	24	H6B	GLYMP	1	39.858	26.221	-0.698	0	0	PROA
ATOM	25	C7	GLYMP	1	41.656	25.795	-1.879	0	0	PROA
ATOM	26	H7A	GLYMP	1	42.211	26.327	-1.076	0	0	PROA
ATOM	27	H7B	GLYMP	1	42.053	26.056	-2.883	0	0	PROA
ATOM	28	C8	GLYMP	1	41.991	24.283	-1.619	0	0	PROA
ATOM	29	H8A	GLYMP	1	41.46	23.72	-2.416	0	0	PROA
ATOM	30	H8B	GLYMP	1	41.653	23.905	-0.63	0	0	PROA
ATOM	31	C9	GLYMP	1	43.488	23.982	-1.738	0	0	PROA
ATOM	32	H9A	GLYMP	1	44.017	24.531	-0.93	0	0	PROA
ATOM	33	H9B	GLYMP	1	43.912	24.268	-2.724	0	0	PROA
ATOM	34	C10	GLYMP	1	43.804	22.477	-1.537	0	0	PROA
ATOM	35	H10A	GLYMP	1	43.207	21.84	-2.223	0	0	PROA
ATOM	36	H10B	GLYMP	1	43.588	22.224	-0.477	0	0	PROA
ATOM	37	C11	GLYMP	1	45.239	22.02	-1.883	0	0	PROA
ATOM	38	H11A	GLYMP	1	46.096	22.614	-1.501	0	0	PROA
ATOM	39	H11B	GLYMP	1	45.288	22.142	-2.987	0	0	PROA
ATOM	40	C12	GLYMP	1	45.501	20.57	-1.558	0	0	PROA
ATOM	41	H12A	GLYMP	1	44.603	19.983	-1.846	0	0	PROA
ATOM	42	H12B	GLYMP	1	45.583	20.322	-0.478	0	0	PROA
ATOM	43	C13	GLYMP	1	46.63	19.941	-2.296	0	0	PROA
ATOM	44	H13A	GLYMP	1	47.558	20.303	-1.804	0	0	PROA
ATOM	45	H13B	GLYMP	1	46.63	20.185	-3.38	0	0	PROA
ATOM	46	C14	GLYMP	1	46.683	18.422	-2.215	0	0	PROA
ATOM	47	H14A	GLYMP	1	45.856	17.919	-2.759	0	0	PROA
ATOM	48	H14B	GLYMP	1	47.621	18.108	-2.722	0	0	PROA
ATOM	49	H14C	GLYMP	1	46.675	18.021	-1.179	0	0	PROA
ATOM	50	N	ASN P	2	30.996	31.028	-2.457	0	0	PROA
ATOM	51	HN	ASN P	2	30.968	31.458	-3.356	0	0	PROA
ATOM	52	CA	ASN P	2	30.284	31.718	-1.339	0	0	PROA
ATOM	53	HA	ASN P	2	30.752	31.385	-0.424	0	0	PROA
ATOM	54	CB	ASN P	2	30.586	33.183	-1.501	0	0	PROA
ATOM	55	HB1	ASN P	2	30.111	33.606	-2.412	0	0	PROA
ATOM	56	HB2	ASN P	2	31.674	33.344	-1.66	0	0	PROA
ATOM	57	CG	ASN P	2	30.273	34.07	-0.278	0	0	PROA
ATOM	58	OD1	ASN P	2	29.666	33.56	0.668	0	0	PROA
ATOM	59	ND2	ASN P	2	30.587	35.372	-0.325	0	0	PROA
ATOM	60	HD21	ASN P	2	30.395	35.956	0.464	0	0	PROA
ATOM	61	HD22	ASN P	2	31.193	35.703	-1.048	0	0	PROA
ATOM	62	C	ASN P	2	28.772	31.395	-1.2	0	0	PROA
ATOM	63	O	ASN P	2	27.971	31.784	-2.049	0	0	PROA
ATOM	64	N	ILE P	3	28.367	30.617	-0.24	0	0	PROA
ATOM	65	HN	ILE P	3	29.15	30.298	0.288	0	0	PROA
ATOM	66	CA	ILE P	3	26.97	30.349	0.114	0	0	PROA
ATOM	67	HA	ILE P	3	26.463	29.804	-0.668	0	0	PROA
ATOM	68	CB	ILE P	3	27.006	29.556	1.375	0	0	PROA
ATOM	69	HB	ILE P	3	25.94	29.284	1.527	0	0	PROA
ATOM	70	CG2	ILE P	3	27.737	28.218	1.18	0	0	PROA
ATOM	71	HG21	ILE P	3	28.777	28.402	0.834	0	0	PROA
ATOM	72	HG22	ILE P	3	27.383	27.618	0.314	0	0	PROA
ATOM	73	HG23	ILE P	3	27.682	27.667	2.143	0	0	PROA
ATOM	74	CG1	ILE P	3	27.577	30.442	2.609	0	0	PROA
ATOM	75	HG11	ILE P	3	28.047	31.359	2.193	0	0	PROA
ATOM	76	HG12	ILE P	3	28.406	29.881	3.092	0	0	PROA
ATOM	77	CD	ILE P	3	26.484	30.757	3.627	0	0	PROA
ATOM	78	HD1	ILE P	3	26.884	31.349	4.479	0	0	PROA
ATOM	79	HD2	ILE P	3	26.062	29.827	4.065	0	0	PROA
ATOM	80	HD3	ILE P	3	25.674	31.325	3.122	0	0	PROA
ATOM	81	C	ILE P	3	25.939	31.501	0.116	0	0	PROA
ATOM	82	O	ILE P	3	24.861	31.539	-0.474	0	0	PROA
ATOM	83	N	PHE P	4	26.443	32.627	0.598	0	0	PROA
ATOM	84	HN	PHE P	4	27.344	32.674	1.022	0	0	PROA
ATOM	85	CA	PHE P	4	25.705	33.808	0.767	0	0	PROA
ATOM	86	HA	PHE P	4	24.774	33.539	1.244	0	0	PROA
ATOM	87	CB	PHE P	4	26.538	34.891	1.517	0	0	PROA
ATOM	88	HB1	PHE P	4	26.102	35.888	1.294	0	0	PROA
ATOM	89	HB2	PHE P	4	27.616	34.959	1.255	0	0	PROA
ATOM	90	CG	PHE P	4	26.407	34.724	3.045	0	0	PROA
ATOM	91	CD1	PHE P	4	27.451	35.037	3.9	0	0	PROA
ATOM	92	HD1	PHE P	4	28.445	35.171	3.5	0	0	PROA
ATOM	93	CE1	PHE P	4	27.271	34.992	5.302	0	0	PROA
ATOM	94	HE1	PHE P	4	28.162	35.216	5.87	0	0	PROA
ATOM	95	CZ	PHE P	4	26.056	34.675	5.909	0	0	PROA
ATOM	96	HZ	PHE P	4	25.93	34.659	6.981	0	0	PROA
ATOM	97	CD2	PHE P	4	25.155	34.419	3.673	0	0	PROA
ATOM	98	HD2	PHE P	4	24.216	34.313	3.149	0	0	PROA
ATOM	99	CE2	PHE P	4	24.978	34.379	5.084	0	0	PROA
ATOM 1	0	HE2	PHE P	4	24.116	33.966	5.587	0	0	PROA
ATOM 1	1	C	PHE P	4	25.215	34.403	-0.554	0	0	PROA
ATOM 1	2	O	PHE P	4	24.089	34.919	-0.741	0	0	PROA
ATOM 1	3	N	ALA P	5	26.092	34.402	-1.603	0	0	PROA
ATOM 1	4	HN	ALA P	5	26.949	33.941	-1.384	0	0	PROA
ATOM 1	5	CA	ALA P	5	25.826	34.773	-2.93	0	0	PROA
ATOM 1	6	HA	ALA P	5	25.433	35.774	-3.033	0	0	PROA
ATOM 1	7	CB	ALA P	5	27.136	34.76	-3.75	0	0	PROA
ATOM 1	8	HB1	ALA P	5	27.794	35.647	-3.631	0	0	PROA
ATOM 1	9	HB2	ALA P	5	26.847	34.783	-4.823	0	0	PROA
ATOM 1	10	HB3	ALA P	5	27.689	33.82	-3.542	0	0	PROA
ATOM 1	11	C	ALA P	5	24.798	33.87	-3.557	0	0	PROA
ATOM 1	12	O	ALA P	5	23.748	34.306	-3.971	0	0	PROA
ATOM 1	13	N	ASN P	6	25.006	32.552	-3.524	0	0	PROA
ATOM 1	14	HN	ASN P	6	25.886	32.225	-3.186	0	0	PROA
ATOM 1	15	CA	ASN P	6	24.041	31.607	-3.985	0	0	PROA
ATOM 1	16	HA	ASN P	6	23.968	31.854	-5.034	0	0	PROA
ATOM 1	17	CB	ASN P	6	24.691	30.196	-3.744	0	0	PROA
ATOM 1	18	HB1	ASN P	6	24.787	29.953	-2.664	0	0	PROA
ATOM 1	19	HB2	ASN P	6	25.708	30.179	-4.191	0	0	PROA
ATOM 1	20	CG	ASN P	6	23.892	29.148	-4.491	0	0	PROA
ATOM 1	21	OD1	ASN P	6	23.464	29.34	-5.627	0	0	PROA
ATOM 1	22	ND2	ASN P	6	23.762	27.974	-3.827	0	0	PROA
ATOM 1	23	HD21	ASN P	6	23.483	27.107	-4.24	0	0	PROA
ATOM 1	24	HD22	ASN P	6	24.221	27.915	-2.94	0	0	PROA
ATOM 1	25	C	ASN P	6	22.647	31.648	-3.35	0	0	PROA
ATOM 1	26	O	ASN P	6	21.668	31.537	-4.029	0	0	PROA
ATOM 1	27	N	LEU P	7	22.588	31.783	-2.019	0	0	PROA
ATOM 1	28	HN	LEU P	7	23.46	31.843	-1.539	0	0	PROA
ATOM 1	29	CA	LEU P	7	21.381	31.989	-1.222	0	0	PROA
ATOM 1	30	HA	LEU P	7	20.763	31.122	-1.408	0	0	PROA
ATOM 1	31	CB	LEU P	7	21.883	31.947	0.191	0	0	PROA
ATOM 1	32	HB1	LEU P	7	22.64	32.749	0.32	0	0	PROA
ATOM 1	33	HB2	LEU P	7	22.291	30.927	0.356	0	0	PROA
ATOM 1	34	CG	LEU P	7	20.758	32.097	1.215	0	0	PROA
ATOM 1	35	HG	LEU P	7	20.223	33.058	1.063	0	0	PROA
ATOM 1	36	CD1	LEU P	7	19.752	30.84	1.138	0	0	PROA
ATOM 1	37	HD11	LEU P	7	18.896	31.089	1.801	0	0	PROA
ATOM 1	38	HD12	LEU P	7	20.208	29.879	1.459	0	0	PROA
ATOM 1	39	HD13	LEU P	7	19.479	30.699	0.071	0	0	PROA
ATOM 1	40	CD2	LEU P	7	21.373	32.206	2.651	0	0	PROA
ATOM 1	41	HD21	LEU P	7	22.388	31.758	2.599	0	0	PROA
ATOM 1	42	HD22	LEU P	7	20.693	31.805	3.433	0	0	PROA
ATOM 1	43	HD23	LEU P	7	21.444	33.273	2.951	0	0	PROA
ATOM 1	44	C	LEU P	7	20.495	33.217	-1.492	0	0	PROA
ATOM 1	45	O	LEU P	7	19.221	33.177	-1.519	0	0	PROA
ATOM 1	46	N	PHE P	8	21.219	34.319	-1.839	0	0	PROA
ATOM 1	47	HN	PHE P	8	22.214	34.279	-1.802	0	0	PROA
ATOM 1	48	CA	PHE P	8	20.436	35.474	-2.318	0	0	PROA
ATOM 1	49	HA	PHE P	8	19.62	35.646	-1.633	0	0	PROA
ATOM 1	50	CB	PHE P	8	21.458	36.678	-2.294	0	0	PROA
ATOM 1	51	HB1	PHE P	8	22.324	36.25	-2.842	0	0	PROA
ATOM 1	52	HB2	PHE P	8	21.735	36.921	-1.245	0	0	PROA
ATOM 1	53	CG	PHE P	8	21.136	37.995	-3	0	0	PROA
ATOM 1	54	CD1	PHE P	8	22.037	38.762	-3.704	0	0	PROA
ATOM 1	55	HD1	PHE P	8	23.068	38.473	-3.846	0	0	PROA
ATOM 1	56	CE1	PHE P	8	21.59	39.974	-4.357	0	0	PROA
ATOM 1	57	HE1	PHE P	8	22.286	40.601	-4.896	0	0	PROA
ATOM 1	58	CZ	PHE P	8	20.276	40.504	-4.163	0	0	PROA
ATOM 1	59	HZ	PHE P	8	19.916	41.431	-4.585	0	0	PROA
ATOM 1	60	CD2	PHE P	8	19.835	38.533	-2.799	0	0	PROA
ATOM 1	61	HD2	PHE P	8	19.171	38.084	-2.075	0	0	PROA
ATOM 1	62	CE2	PHE P	8	19.414	39.758	-3.359	0	0	PROA
ATOM 1	63	HE2	PHE P	8	18.385	40.037	-3.19	0	0	PROA
ATOM 1	64	C	PHE P	8	19.868	35.263	-3.697	0	0	PROA
ATOM 1	65	O	PHE P	8	18.674	35.551	-3.98	0	0	PROA
ATOM 1	66	N	LYS P	9	20.643	34.638	-4.543	0	0	PROA
ATOM 1	67	HN	LYS P	9	21.526	34.39	-4.154	0	0	PROA
ATOM 1	68	CA	LYS P	9	20.399	34.462	-5.984	0	0	PROA
ATOM 1	69	HA	LYS P	9	19.911	35.403	-6.191	0	0	PROA
ATOM 1	70	CB	LYS P	9	21.753	34.289	-6.667	0	0	PROA
ATOM 1	71	HB1	LYS P	9	21.652	33.829	-7.673	0	0	PROA
ATOM 1	72	HB2	LYS P	9	22.23	33.459	-6.103	0	0	PROA
ATOM 1	73	CG	LYS P	9	22.512	35.631	-6.773	0	0	PROA
ATOM 1	74	HG1	LYS P	9	23.506	35.375	-7.199	0	0	PROA
ATOM 1	75	HG2	LYS P	9	22.565	36.141	-5.788	0	0	PROA
ATOM 1	76	CD	LYS P	9	21.844	36.577	-7.805	0	0	PROA
ATOM 1	77	HD1	LYS P	9	20.747	36.53	-7.632	0	0	PROA
ATOM 1	78	HD2	LYS P	9	21.805	36.065	-8.79	0	0	PROA
ATOM 1	79	CE	LYS P	9	22.373	37.995	-7.89	0	0	PROA
ATOM 1	80	HE1	LYS P	9	22.323	38.577	-6.945	0	0	PROA
ATOM 1	81	HE2	LYS P	9	21.808	38.591	-8.639	0	0	PROA
ATOM 1	82	NZ	LYS P	9	23.846	37.899	-8.287	0	0	PROA
ATOM 1	83	HZ1	LYS P	9	24.458	37.754	-7.459	0	0	PROA
ATOM 1	84	HZ2	LYS P	9	24.188	38.812	-8.649	0	0	PROA
ATOM 1	85	HZ3	LYS P	9	23.969	37.237	-9.08	0	0	PROA
ATOM 1	86	C	LYS P	9	19.416	33.385	-6.45	0	0	PROA
ATOM 1	87	O	LYS P	9	18.725	33.441	-7.459	0	0	PROA
ATOM 1	88	N	GLY P 1	0	19.325	32.441	-5.537	0	0	PROA
ATOM 1	89	HN	GLY P 1	0	20.088	32.361	-4.9	0	0	PROA
ATOM 1	90	CA	GLY P 1	0	18.438	31.314	-5.475	0	0	PROA
ATOM 1	91	HA1	GLY P 1	0	18.476	30.824	-4.514	0	0	PROA
ATOM 1	92	HA2	GLY P 1	0	18.413	30.663	-6.336	0	0	PROA
ATOM 1	93	C	GLY P 1	0	16.946	31.705	-5.399	0	0	PROA
ATOM 1	94	O	GLY P 1	0	16.042	31.116	-6.012	0	0	PROA
ATOM 1	95	N	LEU P 1	1	16.762	32.685	-4.508	0	0	PROA
ATOM 1	96	HN	LEU P 1	1	17.529	33.083	-4.01	0	0	PROA
ATOM 1	97	CA	LEU P 1	1	15.507	33.035	-3.987	0	0	PROA
ATOM 1	98	HA	LEU P 1	1	14.773	32.295	-4.269	0	0	PROA
ATOM 1	99	CB	LEU P 1	1	15.585	33.084	-2.387	0	0	PROA
ATOM 2	0	HB1	LEU P 1	1	14.674	33.485	-1.893	0	0	PROA
ATOM 2	1	HB2	LEU P 1	1	16.345	33.849	-2.119	0	0	PROA
ATOM 2	2	CG	LEU P 1	1	16.151	31.823	-1.75	0	0	PROA
ATOM 2	3	HG	LEU P 1	1	17.212	31.667	-2.042	0	0	PROA
ATOM 2	4	CD1	LEU P 1	1	16.1	32.023	-0.2	0	0	PROA
ATOM 2	5	HD11	LEU P 1	1	15.219	32.623	0.113	0	0	PROA
ATOM 2	6	HD12	LEU P 1	1	17.03	32.532	0.131	0	0	PROA
ATOM 2	7	HD13	LEU P 1	1	15.889	31.015	0.216	0	0	PROA
ATOM 2	8	CD2	LEU P 1	1	15.26	30.627	-2.11	0	0	PROA
ATOM 2	9	HD21	LEU P 1	1	15.734	29.678	-1.78	0	0	PROA
ATOM 2	10	HD22	LEU P 1	1	15.192	30.557	-3.217	0	0	PROA
ATOM 2	11	HD23	LEU P 1	1	14.241	30.738	-1.68	0	0	PROA
ATOM 2	12	C	LEU P 1	1	15.048	34.363	-4.523	0	0	PROA
ATOM 2	13	O	LEU P 1	1	13.908	34.567	-4.889	0	0	PROA
ATOM 2	14	N	PHE P 1	2	15.947	35.39	-4.503	0	0	PROA
ATOM 2	15	HN	PHE P 1	2	16.91	35.322	-4.251	0	0	PROA
ATOM 2	16	CA	PHE P 1	2	15.48	36.715	-4.729	0	0	PROA
ATOM 2	17	HA	PHE P 1	2	14.41	36.816	-4.625	0	0	PROA
ATOM 2	18	CB	PHE P 1	2	16.279	37.708	-3.781	0	0	PROA
ATOM 2	19	HB1	PHE P 1	2	16.029	38.786	-3.877	0	0	PROA
ATOM 2	20	HB2	PHE P 1	2	17.33	37.417	-3.997	0	0	PROA
ATOM 2	21	CG	PHE P 1	2	15.822	37.318	-2.387	0	0	PROA
ATOM 2	22	CD1	PHE P 1	2	14.552	37.799	-1.946	0	0	PROA
ATOM 2	23	HD1	PHE P 1	2	13.975	38.465	-2.571	0	0	PROA
ATOM 2	24	CE1	PHE P 1	2	14.051	37.487	-0.725	0	0	PROA
ATOM 2	25	HE1	PHE P 1	2	13.032	37.726	-0.458	0	0	PROA
ATOM 2	26	CZ	PHE P 1	2	14.792	36.661	0.111	0	0	PROA
ATOM 2	27	HZ	PHE P 1	2	14.417	36.438	1.099	0	0	PROA
ATOM 2	28	CD2	PHE P 1	2	16.57	36.522	-1.538	0	0	PROA
ATOM 2	29	HD2	PHE P 1	2	17.465	36.035	-1.894	0	0	PROA
ATOM 2	30	CE2	PHE P 1	2	16.059	36.135	-0.287	0	0	PROA
ATOM 2	31	HE2	PHE P 1	2	16.773	35.542	0.264	0	0	PROA
ATOM 2	32	C	PHE P 1	2	15.847	37.326	-6.121	0	0	PROA
ATOM 2	33	O	PHE P 1	2	15.264	38.333	-6.605	0	0	PROA
ATOM 2	34	N	GLY P 1	3	16.846	36.637	-6.793	0	0	PROA
ATOM 2	35	HN	GLY P 1	3	17.401	35.952	-6.326	0	0	PROA
ATOM 2	36	CA	GLY P 1	3	17.237	36.842	-8.191	0	0	PROA
ATOM 2	37	HA1	GLY P 1	3	18.237	36.47	-8.359	0	0	PROA
ATOM 2	38	HA2	GLY P 1	3	17.262	37.9	-8.405	0	0	PROA
ATOM 2	39	C	GLY P 1	3	16.34	36.101	-9.179	0	0	PROA
ATOM 2	40	O	GLY P 1	3	15.116	35.898	-8.919	0	0	PROA
ATOM 2	41	N	LYS P 1	4	16.884	-35.817	10.362	0	0	PROA
ATOM 2	42	HN	LYS P 1	4	17.877	-35.871	10.431	0	0	PROA
ATOM 2	43	CA	LYS P 1	4	16.204	-35.468	11.526	0	0	PROA
ATOM 2	44	HA	LYS P 1	4	15.161	-35.744	11.471	0	0	PROA
ATOM 2	45	CB	LYS P 1	4	16.736	-36.164	12.764	0	0	PROA
ATOM 2	46	HB1	LYS P 1	4	16.01	-36.105	13.603	0	0	PROA
ATOM 2	47	HB2	LYS P 1	4	17.771	-35.787	12.908	0	0	PROA
ATOM 2	48	CG	LYS P 1	4	16.88	-37.72	12.546	0	0	PROA
ATOM 2	49	HG1	LYS P 1	4	17.778	-37.832	11.901	0	0	PROA
ATOM 2	50	HG2	LYS P 1	4	15.987	-38.181	12.073	0	0	PROA
ATOM 2	51	CD	LYS P 1	4	17.031	-38.464	13.902	0	0	PROA
ATOM 2	52	HD1	LYS P 1	4	16.028	-38.459	14.378	0	0	PROA
ATOM 2	53	HD2	LYS P 1	4	17.621	-37.975	14.706	0	0	PROA
ATOM 2	54	CE	LYS P 1	4	17.438	-39.92	13.591	0	0	PROA
ATOM 2	55	HE1	LYS P 1	4	17.127	-40.301	12.595	0	0	PROA
ATOM 2	56	HE2	LYS P 1	4	17.036	-40.587	14.383	0	0	PROA
ATOM 2	57	NZ	LYS P 1	4	18.859	-40.049	13.61	0	0	PROA
ATOM 2	58	HZ1	LYS P 1	4	19.254	-39.225	14.105	0	0	PROA
ATOM 2	59	HZ2	LYS P 1	4	19.132	-40.272	12.632	0	0	PROA
ATOM 2	60	HZ3	LYS P 1	4	19.08	-40.876	14.201	0	0	PROA
ATOM 2	61	C	LYS P 1	4	16.341	-33.971	11.828	0	0	PROA
ATOM 2	62	O	LYS P 1	4	17.346	-33.31	11.594	0	0	PROA
ATOM 2	63	N	LYS P 1	5	15.206	-33.329	12.188	0	0	PROA
ATOM 2	64	HN	LYS P 1	5	14.335	-33.813	12.213	0	0	PROA
ATOM 2	65	CA	LYS P 1	5	15.091	-31.855	12.54	0	0	PROA
ATOM 2	66	HA	LYS P 1	5	15.619	-31.254	11.814	0	0	PROA
ATOM 2	67	CB	LYS P 1	5	13.583	-31.37	12.492	0	0	PROA
ATOM 2	68	HB1	LYS P 1	5	13.369	-30.378	12.943	0	0	PROA
ATOM 2	69	HB2	LYS P 1	5	13.055	-32.052	13.192	0	0	PROA
ATOM 2	70	CG	LYS P 1	5	12.842	-31.392	11.147	0	0	PROA
ATOM 2	71	HG1	LYS P 1	5	11.768	-31.133	11.266	0	0	PROA
ATOM 2	72	HG2	LYS P 1	5	13.068	-32.343	10.619	0	0	PROA
ATOM 2	73	CD	LYS P 1	5	13.42	-30.371	10.086	0	0	PROA
ATOM 2	74	HD1	LYS P 1	5	14.412	30.696	-9.704	0	0	PROA
ATOM 2	75	HD2	LYS P 1	5	13.742	-29.503	10.699	0	0	PROA
ATOM 2	76	CE	LYS P 1	5	12.614	30.171	-8.761	0	0	PROA
ATOM 2	77	HE1	LYS P 1	5	13.231	29.587	-8.045	0	0	PROA
ATOM 2	78	HE2	LYS P 1	5	11.571	29.789	-8.776	0	0	PROA
ATOM 2	79	NZ	LYS P 1	5	12.421	31.457	-8.073	0	0	PROA
ATOM 2	80	HZ1	LYS P 1	5	11.797	32.078	-8.628	0	0	PROA
ATOM 2	81	HZ2	LYS P 1	5	13.279	32.028	-7.937	0	0	PROA
ATOM 2	82	HZ3	LYS P 1	5	11.963	31.22	-7.17	0	0	PROA
ATOM 2	83	C	LYS P 1	5	15.663	-31.595	13.843	0	0	PROA
ATOM 2	84	O	LYS P 1	5	15.549	-32.411	14.771	0	0	PROA
ATOM 2	85	N	GLU P 1	6	16.415	-30.474	13.918	0	0	PROA
ATOM 2	86	HN	GLU P 1	6	16.537	-29.902	13.11	0	0	PROA
ATOM 2	87	CA	GLU P 1	6	17.134	-30.104	15.144	0	0	PROA
ATOM 2	88	HA	GLU P 1	6	17.611	-30.942	15.629	0	0	PROA
ATOM 2	89	CB	GLU P 1	6	18.246	-29.016	14.992	0	0	PROA
ATOM 2	90	HB1	GLU P 1	6	17.835	-28.448	14.131	0	0	PROA
ATOM 2	91	HB2	GLU P 1	6	19.101	-29.554	14.529	0	0	PROA
ATOM 2	92	CG	GLU P 1	6	18.513	-28.061	16.135	0	0	PROA
ATOM 2	93	HG1	GLU P 1	6	19.015	-28.576	16.982	0	0	PROA
ATOM 2	94	HG2	GLU P 1	6	17.581	-27.501	16.365	0	0	PROA
ATOM 2	95	CD	GLU P 1	6	19.582	-27.145	15.725	0	0	PROA
ATOM 2	96	OE1	GLU P 1	6	20.671	-27.072	16.438	0	0	PROA
ATOM 2	97	OE2	GLU P 1	6	19.47	-26.523	14.661	0	0	PROA
ATOM 2	98	C	GLU P 1	6	16.099	-29.702	16.24	0	0	PROA
ATOM 2	99	O	GLU P 1	6	15.084	-29.001	16.03	0	0	PROA
ATOM 3	0	N	MET P 1	7	16.331	-30.13	17.485	0	0	PROA
ATOM 3	1	HN	MET P 1	7	16.953	-30.876	17.714	0	0	PROA
ATOM 3	2	CA	MET P 1	7	15.747	-29.553	18.651	0	0	PROA
ATOM 3	3	HA	MET P 1	7	15.143	-28.689	18.415	0	0	PROA
ATOM 3	4	CB	MET P 1	7	14.804	-30.554	19.223	0	0	PROA
ATOM 3	5	HB1	MET P 1	7	15.365	-31.513	19.231	0	0	PROA
ATOM 3	6	HB2	MET P 1	7	13.977	-30.761	18.511	0	0	PROA
ATOM 3	7	CG	MET P 1	7	14.18	-30.268	20.584	0	0	PROA
ATOM 3	8	HG1	MET P 1	7	14.994	-29.959	21.274	0	0	PROA
ATOM 3	9	HG2	MET P 1	7	13.757	-31.24	20.916	0	0	PROA
ATOM 3	10	SD	MET P 1	7	12.754	-28.962	20.502	0	0	PROA
ATOM 3	11	CE	MET P 1	7	11.683	-29.607	21.877	0	0	PROA
ATOM 3	12	HE1	MET P 1	7	10.967	-30.41	21.601	0	0	PROA
ATOM 3	13	HE2	MET P 1	7	11.045	-28.795	22.288	0	0	PROA
ATOM 3	14	HE3	MET P 1	7	12.402	-29.972	22.641	0	0	PROA
ATOM 3	15	C	MET P 1	7	16.749	-29.158	19.685	0	0	PROA
ATOM 3	16	O	MET P 1	7	17.672	-29.908	20.043	0	0	PROA
ATOM 3	17	N	ARG P 1	8	16.654	-27.931	20.124	0	0	PROA
ATOM 3	18	HN	ARG P 1	8	15.978	-27.315	19.728	0	0	PROA
ATOM 3	19	CA	ARG P 1	8	17.515	-27.403	21.141	0	0	PROA
ATOM 3	20	HA	ARG P 1	8	18.485	-27.869	21.06	0	0	PROA
ATOM 3	21	CB	ARG P 1	8	17.618	-25.918	21.037	0	0	PROA
ATOM 3	22	HB1	ARG P 1	8	18.416	-25.651	21.762	0	0	PROA
ATOM 3	23	HB2	ARG P 1	8	16.656	-25.375	21.159	0	0	PROA
ATOM 3	24	CG	ARG P 1	8	18.167	-25.42	19.657	0	0	PROA
ATOM 3	25	HG1	ARG P 1	8	18.175	-24.312	19.569	0	0	PROA
ATOM 3	26	HG2	ARG P 1	8	17.374	-25.648	18.913	0	0	PROA
ATOM 3	27	CD	ARG P 1	8	19.481	-25.969	19.06	0	0	PROA
ATOM 3	28	HD1	ARG P 1	8	19.649	-25.431	18.102	0	0	PROA
ATOM 3	29	HD2	ARG P 1	8	19.458	-27.062	18.866	0	0	PROA
ATOM 3	30	NE	ARG P 1	8	20.586	-25.646	20.055	0	0	PROA
ATOM 3	31	HE	ARG P 1	8	20.45	-25.054	20.85	0	0	PROA
ATOM 3	32	CZ	ARG P 1	8	21.819	-26.147	19.92	0	0	PROA
ATOM 3	33	NH1	ARG P 1	8	22.354	-26.789	18.903	0	0	PROA
ATOM 3	34	HH11	ARG P 1	8	23.345	-26.92	18.906	0	0	PROA
ATOM 3	35	HH12	ARG P 1	8	21.847	-26.84	18.043	0	0	PROA
ATOM 3	36	NH2	ARG P 1	8	22.59	-25.914	20.95	0	0	PROA
ATOM 3	37	HH21	ARG P 1	8	21.998	-25.595	21.691	0	0	PROA
ATOM 3	38	HH22	ARG P 1	8	23.578	-26.065	20.912	0	0	PROA
ATOM 3	39	C	ARG P 1	8	16.937	-27.799	22.484	0	0	PROA
ATOM 3	40	O	ARG P 1	8	15.894	-27.334	22.885	0	0	PROA
ATOM 3	41	N	ILE P 1	9	17.662	-28.659	23.264	0	0	PROA
ATOM 3	42	HN	ILE P 1	9	18.556	-28.988	22.968	0	0	PROA
ATOM 3	43	CA	ILE P 1	9	17.206	-29.122	24.548	0	0	PROA
ATOM 3	44	HA	ILE P 1	9	16.212	-28.714	24.656	0	0	PROA
ATOM 3	45	CB	ILE P 1	9	17.171	-30.682	24.712	0	0	PROA
ATOM 3	46	HB	ILE P 1	9	18.152	-31.091	24.388	0	0	PROA
ATOM 3	47	CG2	ILE P 1	9	16.975	-31.167	26.103	0	0	PROA
ATOM 3	48	HG21	ILE P 1	9	16.856	-32.268	26.011	0	0	PROA
ATOM 3	49	HG22	ILE P 1	9	16.057	-30.674	26.488	0	0	PROA
ATOM 3	50	HG23	ILE P 1	9	17.801	-30.844	26.772	0	0	PROA
ATOM 3	51	CG1	ILE P 1	9	16.148	-31.328	23.729	0	0	PROA
ATOM 3	52	HG11	ILE P 1	9	16.286	-32.417	23.902	0	0	PROA
ATOM 3	53	HG12	ILE P 1	9	16.376	-31.044	22.679	0	0	PROA
ATOM 3	54	CD	ILE P 1	9	14.725	-30.926	24.062	0	0	PROA
ATOM 3	55	HD1	ILE P 1	9	14.077	-31.245	23.218	0	0	PROA
ATOM 3	56	HD2	ILE P 1	9	14.556	-29.828	24.093	0	0	PROA
ATOM 3	57	HD3	ILE P 1	9	14.391	-31.462	24.976	0	0	PROA
ATOM 3	58	C	ILE P 1	9	18.094	-28.552	25.639	0	0	PROA
ATOM 3	59	O	ILE P 1	9	19.367	-28.585	25.547	0	0	PROA
ATOM 3	60	N	LEU P 2	0	17.392	-28.145	26.693	0	0	PROA
ATOM 3	61	HN	LEU P 2	0	16.396	-28.121	26.663	0	0	PROA
ATOM 3	62	CA	LEU P 2	0	18.026	-27.858	27.902	0	0	PROA
ATOM 3	63	HA	LEU P 2	0	19.093	-27.984	27.793	0	0	PROA
ATOM 3	64	CB	LEU P 2	0	17.694	-26.38	28.251	0	0	PROA
ATOM 3	65	HB1	LEU P 2	0	16.641	-26.129	28.005	0	0	PROA
ATOM 3	66	HB2	LEU P 2	0	18.209	-25.785	27.467	0	0	PROA
ATOM 3	67	CG	LEU P 2	0	18.221	-25.878	29.599	0	0	PROA
ATOM 3	68	HG	LEU P 2	0	17.643	-26.409	30.386	0	0	PROA
ATOM 3	69	CD1	LEU P 2	0	19.698	-26.224	29.868	0	0	PROA
ATOM 3	70	HD11	LEU P 2	0	20.309	-25.741	29.075	0	0	PROA
ATOM 3	71	HD12	LEU P 2	0	19.661	-27.332	29.803	0	0	PROA
ATOM 3	72	HD13	LEU P 2	0	19.917	-25.891	30.905	0	0	PROA
ATOM 3	73	CD2	LEU P 2	0	17.966	-24.391	29.766	0	0	PROA
ATOM 3	74	HD21	LEU P 2	0	18.681	-23.751	29.205	0	0	PROA
ATOM 3	75	HD22	LEU P 2	0	17.846	-24.094	30.83	0	0	PROA
ATOM 3	76	HD23	LEU P 2	0	16.939	-24.197	29.389	0	0	PROA
ATOM 3	77	C	LEU P 2	0	17.645	-28.878	28.964	0	0	PROA
ATOM 3	78	O	LEU P 2	0	16.447	-29.118	29.133	0	0	PROA
ATOM 3	79	N	MET P 2	1	18.631	-29.508	29.619	0	0	PROA
ATOM 3	80	HN	MET P 2	1	19.579	-29.252	29.443	0	0	PROA
ATOM 3	81	CA	MET P 2	1	18.46	-30.533	30.599	0	0	PROA
ATOM 3	82	HA	MET P 2	1	17.548	-31.098	30.476	0	0	PROA
ATOM 3	83	CB	MET P 2	1	19.622	-31.54	30.566	0	0	PROA
ATOM 3	84	HB1	MET P 2	1	20.467	-31.078	31.121	0	0	PROA
ATOM 3	85	HB2	MET P 2	1	19.91	-31.742	29.512	0	0	PROA
ATOM 3	86	CG	MET P 2	1	19.329	-32.927	31.167	0	0	PROA
ATOM 3	87	HG1	MET P 2	1	18.874	-32.919	32.18	0	0	PROA
ATOM 3	88	HG2	MET P 2	1	20.317	-33.421	31.284	0	0	PROA
ATOM 3	89	SD	MET P 2	1	18.14	-33.759	30.003	0	0	PROA
ATOM 3	90	CE	MET P 2	1	18.152	-35.357	30.854	0	0	PROA
ATOM 3	91	HE1	MET P 2	1	18.882	-36.071	30.416	0	0	PROA
ATOM 3	92	HE2	MET P 2	1	17.147	-35.807	30.71	0	0	PROA
ATOM 3	93	HE3	MET P 2	1	18.325	-35.234	31.945	0	0	PROA
ATOM 3	94	C	MET P 2	1	18.48	-29.772	31.917	0	0	PROA
ATOM 3	95	O	MET P 2	1	19.471	-29.076	32.212	0	0	PROA
ATOM 3	96	N	VAL P 2	2	17.496	-29.927	32.749	0	0	PROA
ATOM 3	97	HN	VAL P 2	2	16.782	-30.559	32.459	0	0	PROA
ATOM 3	98	CA	VAL P 2	2	17.193	-29.139	33.926	0	0	PROA
ATOM 3	99	HA	VAL P 2	2	18.052	-28.655	34.367	0	0	PROA
ATOM 4	0	CB	VAL P 2	2	16.179	-27.998	33.582	0	0	PROA
ATOM 4	1	HB	VAL P 2	2	15.594	-27.73	34.488	0	0	PROA
ATOM 4	2	CG1	VAL P 2	2	16.997	-26.756	33.156	0	0	PROA
ATOM 4	3	HG11	VAL P 2	2	17.607	-26.435	34.028	0	0	PROA
ATOM 4	4	HG12	VAL P 2	2	16.276	-25.97	32.846	0	0	PROA
ATOM 4	5	HG13	VAL P 2	2	17.691	-27.073	32.348	0	0	PROA
ATOM 4	6	CG2	VAL P 2	2	15.157	-28.55	32.572	0	0	PROA
ATOM 4	7	HG21	VAL P 2	2	15.469	-29.015	31.612	0	0	PROA
ATOM 4	8	HG22	VAL P 2	2	14.538	-27.68	32.265	0	0	PROA
ATOM 4	9	HG23	VAL P 2	2	14.471	-29.332	32.961	0	0	PROA
ATOM 4	10	C	VAL P 2	2	16.759	-30.109	35.108	0	0	PROA
ATOM 4	11	O	VAL P 2	2	16.385	-31.3	34.937	0	0	PROA
ATOM 4	12	N	GLY P 2	3	16.673	-29.457	36.31	0	0	PROA
ATOM 4	13	HN	GLY P 2	3	16.841	-28.477	36.246	0	0	PROA
ATOM 4	14	CA	GLY P 2	3	16.46	-30.093	37.589	0	0	PROA
ATOM 4	15	HA1	GLY P 2	3	16.205	-31.136	37.467	0	0	PROA
ATOM 4	16	HA2	GLY P 2	3	15.718	-29.534	38.139	0	0	PROA
ATOM 4	17	C	GLY P 2	3	17.644	-30.094	38.534	0	0	PROA
ATOM 4	18	O	GLY P 2	3	18.784	-29.8	38.111	0	0	PROA
ATOM 4	19	N	LEU P 2	4	17.396	-30.358	39.82	0	0	PROA
ATOM 4	20	HN	LEU P 2	4	16.456	-30.447	40.141	0	0	PROA
ATOM 4	21	CA	LEU P 2	4	18.36	-30.332	40.908	0	0	PROA
ATOM 4	22	HA	LEU P 2	4	18.868	-29.382	40.825	0	0	PROA
ATOM 4	23	CB	LEU P 2	4	17.609	-30.492	42.246	0	0	PROA
ATOM 4	24	HB1	LEU P 2	4	18.116	-30.684	43.215	0	0	PROA
ATOM 4	25	HB2	LEU P 2	4	16.835	-31.275	42.091	0	0	PROA
ATOM 4	26	CG	LEU P 2	4	16.879	-29.221	42.731	0	0	PROA
ATOM 4	27	HG	LEU P 2	4	16.138	-29.451	43.526	0	0	PROA
ATOM 4	28	CD1	LEU P 2	4	17.831	-28.094	43.358	0	0	PROA
ATOM 4	29	HD11	LEU P 2	4	18.558	-27.625	42.66	0	0	PROA
ATOM 4	30	HD12	LEU P 2	4	18.519	-28.502	44.129	0	0	PROA
ATOM 4	31	HD13	LEU P 2	4	17.145	-27.345	43.808	0	0	PROA
ATOM 4	32	CD2	LEU P 2	4	15.917	-28.524	41.743	0	0	PROA
ATOM 4	33	HD21	LEU P 2	4	15.401	-27.688	42.263	0	0	PROA
ATOM 4	34	HD22	LEU P 2	4	15.286	-29.27	41.215	0	0	PROA
ATOM 4	35	HD23	LEU P 2	4	16.566	-28.104	40.945	0	0	PROA
ATOM 4	36	C	LEU P 2	4	19.427	-31.496	40.816	0	0	PROA
ATOM 4	37	O	LEU P 2	4	19.352	-32.43	40.017	0	0	PROA
ATOM 4	38	N	ASP P 2	5	20.488	-31.369	41.626	0	0	PROA
ATOM 4	39	HN	ASP P 2	5	20.496	-30.779	42.429	0	0	PROA
ATOM 4	40	CA	ASP P 2	5	21.731	-32.142	41.537	0	0	PROA
ATOM 4	41	HA	ASP P 2	5	22.153	-32.172	40.543	0	0	PROA
ATOM 4	42	CB	ASP P 2	5	22.944	-31.742	42.469	0	0	PROA
ATOM 4	43	HB1	ASP P 2	5	23.706	-32.525	42.263	0	0	PROA
ATOM 4	44	HB2	ASP P 2	5	22.657	-31.876	43.533	0	0	PROA
ATOM 4	45	CG	ASP P 2	5	23.443	-30.339	42.284	0	0	PROA
ATOM 4	46	OD1	ASP P 2	5	24.305	-29.939	43.131	0	0	PROA
ATOM 4	47	OD2	ASP P 2	5	23.093	-29.627	41.328	0	0	PROA
ATOM 4	48	C	ASP P 2	5	21.458	-33.638	41.872	0	0	PROA
ATOM 4	49	O	ASP P 2	5	20.786	-33.962	42.845	0	0	PROA
ATOM 4	50	N	ALA P 2	6	22.008	-34.635	41.074	0	0	PROA
ATOM 4	51	HN	ALA P 2	6	22.479	-34.3	40.262	0	0	PROA
ATOM 4	52	CA	ALA P 2	6	22.035	-36.062	41.246	0	0	PROA
ATOM 4	53	HA	ALA P 2	6	22.602	-36.555	40.47	0	0	PROA
ATOM 4	54	CB	ALA P 2	6	22.534	-36.41	42.637	0	0	PROA
ATOM 4	55	HB1	ALA P 2	6	23.608	-36.165	42.779	0	0	PROA
ATOM 4	56	HB2	ALA P 2	6	22.535	-37.491	42.894	0	0	PROA
ATOM 4	57	HB3	ALA P 2	6	21.955	-35.901	43.437	0	0	PROA
ATOM 4	58	C	ALA P 2	6	20.597	-36.587	41.028	0	0	PROA
ATOM 4	59	O	ALA P 2	6	20.131	-37.392	41.79	0	0	PROA
ATOM 4	60	N	ALA P 2	7	19.978	-36.185	39.902	0	0	PROA
ATOM 4	61	HN	ALA P 2	7	20.45	-35.498	39.355	0	0	PROA
ATOM 4	62	CA	ALA P 2	7	18.568	-36.531	39.589	0	0	PROA
ATOM 4	63	HA	ALA P 2	7	18.106	-36.884	40.5	0	0	PROA
ATOM 4	64	CB	ALA P 2	7	17.799	-35.278	39.244	0	0	PROA
ATOM 4	65	HB1	ALA P 2	7	16.787	-35.613	38.931	0	0	PROA
ATOM 4	66	HB2	ALA P 2	7	18.264	-34.779	38.367	0	0	PROA
ATOM 4	67	HB3	ALA P 2	7	17.678	-34.619	40.13	0	0	PROA
ATOM 4	68	C	ALA P 2	7	18.502	-37.548	38.401	0	0	PROA
ATOM 4	69	O	ALA P 2	7	17.468	-37.931	37.935	0	0	PROA
ATOM 4	70	N	GLY P 2	8	19.697	-38.022	37.89	0	0	PROA
ATOM 4	71	HN	GLY P 2	8	20.54	-37.663	38.283	0	0	PROA
ATOM 4	72	CA	GLY P 2	8	19.775	-39.011	36.741	0	0	PROA
ATOM 4	73	HA1	GLY P 2	8	18.887	-39.625	36.694	0	0	PROA
ATOM 4	74	HA2	GLY P 2	8	20.706	-39.525	36.932	0	0	PROA
ATOM 4	75	C	GLY P 2	8	19.736	-38.314	35.412	0	0	PROA
ATOM 4	76	O	GLY P 2	8	19.389	-38.945	34.453	0	0	PROA
ATOM 4	77	N	LYS P 2	9	20.107	-36.961	35.328	0	0	PROA
ATOM 4	78	HN	LYS P 2	9	20.362	-36.43	36.132	0	0	PROA
ATOM 4	79	CA	LYS P 2	9	20.011	-36.123	34.106	0	0	PROA
ATOM 4	80	HA	LYS P 2	9	19.094	-36.303	33.564	0	0	PROA
ATOM 4	81	CB	LYS P 2	9	20.211	-34.661	34.441	0	0	PROA
ATOM 4	82	HB1	LYS P 2	9	20.425	-33.997	33.576	0	0	PROA
ATOM 4	83	HB2	LYS P 2	9	21.013	-34.502	35.193	0	0	PROA
ATOM 4	84	CG	LYS P 2	9	19.083	-34.105	35.218	0	0	PROA
ATOM 4	85	HG1	LYS P 2	9	19.064	-34.619	36.202	0	0	PROA
ATOM 4	86	HG2	LYS P 2	9	18.094	-34.313	34.758	0	0	PROA
ATOM 4	87	CD	LYS P 2	9	19.024	-32.633	35.695	0	0	PROA
ATOM 4	88	HD1	LYS P 2	9	18.229	-32.653	36.47	0	0	PROA
ATOM 4	89	HD2	LYS P 2	9	18.667	-31.976	34.874	0	0	PROA
ATOM 4	90	CE	LYS P 2	9	20.304	-32.172	36.266	0	0	PROA
ATOM 4	91	HE1	LYS P 2	9	20.144	-31.101	36.516	0	0	PROA
ATOM 4	92	HE2	LYS P 2	9	21.059	-32.409	35.487	0	0	PROA
ATOM 4	93	NZ	LYS P 2	9	20.621	-32.863	37.506	0	0	PROA
ATOM 4	94	HZ1	LYS P 2	9	20.578	-33.89	37.351	0	0	PROA
ATOM 4	95	HZ2	LYS P 2	9	19.991	-32.563	38.277	0	0	PROA
ATOM 4	96	HZ3	LYS P 2	9	21.619	-32.689	37.743	0	0	PROA
ATOM 4	97	C	LYS P 2	9	21.085	-36.508	33.08	0	0	PROA
ATOM 4	98	O	LYS P 2	9	20.905	-36.413	31.883	0	0	PROA
ATOM 4	99	N	THR P 3	0	22.245	-37.047	33.615	0	0	PROA
ATOM 5	0	HN	THR P 3	0	22.349	-37.182	34.598	0	0	PROA
ATOM 5	1	CA	THR P 3	0	23.412	-37.44	32.766	0	0	PROA
ATOM 5	2	HA	THR P 3	0	23.319	-36.922	31.823	0	0	PROA
ATOM 5	3	CB	THR P 3	0	24.784	-37.353	33.452	0	0	PROA
ATOM 5	4	HB	THR P 3	0	24.851	-38.08	34.289	0	0	PROA
ATOM 5	5	OG1	THR P 3	0	25.078	-36.136	33.983	0	0	PROA
ATOM 5	6	HG1	THR P 3	0	24.505	-36.072	34.751	0	0	PROA
ATOM 5	7	CG2	THR P 3	0	26.005	-37.615	32.515	0	0	PROA
ATOM 5	8	HG21	THR P 3	0	26.952	-37.55	33.093	0	0	PROA
ATOM 5	9	HG22	THR P 3	0	26.076	-36.833	31.729	0	0	PROA
ATOM 5	10	HG23	THR P 3	0	25.93	-38.684	32.221	0	0	PROA
ATOM 5	11	C	THR P 3	0	23.232	-38.893	32.447	0	0	PROA
ATOM 5	12	O	THR P 3	0	23.562	-39.352	31.312	0	0	PROA
ATOM 5	13	N	THR P 3	1	22.687	-39.691	33.356	0	0	PROA
ATOM 5	14	HN	THR P 3	1	22.457	-39.309	34.248	0	0	PROA
ATOM 5	15	CA	THR P 3	1	22.247	-41.085	33.205	0	0	PROA
ATOM 5	16	HA	THR P 3	1	23.026	-41.756	32.875	0	0	PROA
ATOM 5	17	CB	THR P 3	1	21.674	-41.712	34.503	0	0	PROA
ATOM 5	18	HB	THR P 3	1	20.74	-41.155	34.729	0	0	PROA
ATOM 5	19	OG1	THR P 3	1	22.56	-41.396	35.56	0	0	PROA
ATOM 5	20	HG1	THR P 3	1	22.634	-40.439	35.53	0	0	PROA
ATOM 5	21	CG2	THR P 3	1	21.448	-43.232	34.544	0	0	PROA
ATOM 5	22	HG21	THR P 3	1	20.702	-43.468	33.756	0	0	PROA
ATOM 5	23	HG22	THR P 3	1	21.141	-43.529	35.57	0	0	PROA
ATOM 5	24	HG23	THR P 3	1	22.478	-43.638	34.454	0	0	PROA
ATOM 5	25	C	THR P 3	1	21.187	-41.22	32.23	0	0	PROA
ATOM 5	26	O	THR P 3	1	21.235	-42.085	31.367	0	0	PROA
ATOM 5	27	N	ILE P 3	2	20.216	-40.279	32.153	0	0	PROA
ATOM 5	28	HN	ILE P 3	2	20.099	-39.653	32.921	0	0	PROA
ATOM 5	29	CA	ILE P 3	2	19.246	-40.179	31.064	0	0	PROA
ATOM 5	30	HA	ILE P 3	2	18.84	-41.178	31.017	0	0	PROA
ATOM 5	31	CB	ILE P 3	2	18.098	-39.212	31.457	0	0	PROA
ATOM 5	32	HB	ILE P 3	2	18.517	-38.273	31.879	0	0	PROA
ATOM 5	33	CG2	ILE P 3	2	17.265	-38.782	30.228	0	0	PROA
ATOM 5	34	HG21	ILE P 3	2	16.604	-39.554	29.78	0	0	PROA
ATOM 5	35	HG22	ILE P 3	2	17.837	-38.266	29.427	0	0	PROA
ATOM 5	36	HG23	ILE P 3	2	16.537	-37.985	30.492	0	0	PROA
ATOM 5	37	CG1	ILE P 3	2	17.044	-39.976	32.365	0	0	PROA
ATOM 5	38	HG11	ILE P 3	2	17.543	-40.471	33.225	0	0	PROA
ATOM 5	39	HG12	ILE P 3	2	16.539	-40.802	31.819	0	0	PROA
ATOM 5	40	CD	ILE P 3	2	15.908	-39.075	32.86	0	0	PROA
ATOM 5	41	HD1	ILE P 3	2	15.21	-39.773	33.369	0	0	PROA
ATOM 5	42	HD2	ILE P 3	2	15.312	-38.63	32.035	0	0	PROA
ATOM 5	43	HD3	ILE P 3	2	16.227	-38.274	33.56	0	0	PROA
ATOM 5	44	C	ILE P 3	2	19.917	-39.923	29.697	0	0	PROA
ATOM 5	45	O	ILE P 3	2	19.652	-40.632	28.683	0	0	PROA
ATOM 5	46	N	LEU P 3	3	20.82	-38.939	29.694	0	0	PROA
ATOM 5	47	HN	LEU P 3	3	21.078	-38.549	30.574	0	0	PROA
ATOM 5	48	CA	LEU P 3	3	21.604	-38.643	28.536	0	0	PROA
ATOM 5	49	HA	LEU P 3	3	20.931	-38.279	27.773	0	0	PROA
ATOM 5	50	CB	LEU P 3	3	22.436	-37.369	28.758	0	0	PROA
ATOM 5	51	HB1	LEU P 3	3	23.044	-37.519	29.676	0	0	PROA
ATOM 5	52	HB2	LEU P 3	3	21.777	-36.55	29.119	0	0	PROA
ATOM 5	53	CG	LEU P 3	3	23.358	-36.885	27.597	0	0	PROA
ATOM 5	54	HG	LEU P 3	3	24.091	-37.683	27.352	0	0	PROA
ATOM 5	55	CD1	LEU P 3	3	22.577	-36.486	26.361	0	0	PROA
ATOM 5	56	HD11	LEU P 3	3	21.924	-37.301	25.981	0	0	PROA
ATOM 5	57	HD12	LEU P 3	3	23.259	-36.127	25.56	0	0	PROA
ATOM 5	58	HD13	LEU P 3	3	21.965	-35.594	26.614	0	0	PROA
ATOM 5	59	CD2	LEU P 3	3	24.331	-35.891	28.231	0	0	PROA
ATOM 5	60	HD21	LEU P 3	3	25.238	-35.69	27.62	0	0	PROA
ATOM 5	61	HD22	LEU P 3	3	24.81	-36.354	29.12	0	0	PROA
ATOM 5	62	HD23	LEU P 3	3	23.803	-34.937	28.445	0	0	PROA
ATOM 5	63	C	LEU P 3	3	22.391	-39.864	27.941	0	0	PROA
ATOM 5	64	O	LEU P 3	3	22.429	-40.146	26.726	0	0	PROA
ATOM 5	65	N	TYR P 3	4	23.128	-40.58	28.846	0	0	PROA
ATOM 5	66	HN	TYR P 3	4	23.054	-40.255	29.786	0	0	PROA
ATOM 5	67	CA	TYR P 3	4	23.984	-41.721	28.45	0	0	PROA
ATOM 5	68	HA	TYR P 3	4	24.391	-41.575	27.461	0	0	PROA
ATOM 5	69	CB	TYR P 3	4	25.255	-41.902	29.432	0	0	PROA
ATOM 5	70	HB1	TYR P 3	4	25.686	-42.893	29.175	0	0	PROA
ATOM 5	71	HB2	TYR P 3	4	24.929	-41.832	30.492	0	0	PROA
ATOM 5	72	CG	TYR P 3	4	26.253	-40.718	29.318	0	0	PROA
ATOM 5	73	CD1	TYR P 3	4	26.191	-39.809	28.302	0	0	PROA
ATOM 5	74	HD1	TYR P 3	4	25.39	-39.896	27.583	0	0	PROA
ATOM 5	75	CE1	TYR P 3	4	27.1	-38.72	28.23	0	0	PROA
ATOM 5	76	HE1	TYR P 3	4	27.186	-38.034	27.4	0	0	PROA
ATOM 5	77	CZ	TYR P 3	4	28.017	-38.605	29.262	0	0	PROA
ATOM 5	78	OH	TYR P 3	4	28.968	-37.539	29.275	0	0	PROA
ATOM 5	79	HH	TYR P 3	4	28.954	-37.189	28.381	0	0	PROA
ATOM 5	80	CD2	TYR P 3	4	27.225	-40.6	30.293	0	0	PROA
ATOM 5	81	HD2	TYR P 3	4	27.148	-41.296	31.115	0	0	PROA
ATOM 5	82	CE2	TYR P 3	4	28.121	-39.577	30.346	0	0	PROA
ATOM 5	83	HE2	TYR P 3	4	28.982	-39.593	30.998	0	0	PROA
ATOM 5	84	C	TYR P 3	4	23.206	-42.998	28.308	0	0	PROA
ATOM 5	85	O	TYR P 3	4	23.645	-43.854	27.584	0	0	PROA
ATOM 5	86	N	LYS P 3	5	22.006	-43.035	28.877	0	0	PROA
ATOM 5	87	HN	LYS P 3	5	21.685	-42.341	29.516	0	0	PROA
ATOM 5	88	CA	LYS P 3	5	21.055	-44.003	28.342	0	0	PROA
ATOM 5	89	HA	LYS P 3	5	21.546	-44.934	28.585	0	0	PROA
ATOM 5	90	CB	LYS P 3	5	19.834	-44.022	29.185	0	0	PROA
ATOM 5	91	HB1	LYS P 3	5	19.254	-43.075	29.228	0	0	PROA
ATOM 5	92	HB2	LYS P 3	5	19.988	-44.282	30.254	0	0	PROA
ATOM 5	93	CG	LYS P 3	5	18.774	-45.055	28.713	0	0	PROA
ATOM 5	94	HG1	LYS P 3	5	18.446	-44.739	27.7	0	0	PROA
ATOM 5	95	HG2	LYS P 3	5	17.957	-44.909	29.452	0	0	PROA
ATOM 5	96	CD	LYS P 3	5	19.341	-46.475	28.812	0	0	PROA
ATOM 5	97	HD1	LYS P 3	5	19.808	-46.733	29.786	0	0	PROA
ATOM 5	98	HD2	LYS P 3	5	20.198	-46.674	28.135	0	0	PROA
ATOM 5	99	CE	LYS P 3	5	18.261	-47.539	28.629	0	0	PROA
ATOM 6	0	HE1	LYS P 3	5	17.56	-47.367	27.784	0	0	PROA
ATOM 6	1	HE2	LYS P 3	5	17.661	-47.49	29.563	0	0	PROA
ATOM 6	2	NZ	LYS P 3	5	18.866	-48.892	28.529	0	0	PROA
ATOM 6	3	HZ1	LYS P 3	5	19.844	-48.782	28.866	0	0	PROA
ATOM 6	4	HZ2	LYS P 3	5	18.89	-49.22	27.542	0	0	PROA
ATOM 6	5	HZ3	LYS P 3	5	18.336	-49.648	29.007	0	0	PROA
ATOM 6	6	C	LYS P 3	5	20.663	-43.817	26.828	0	0	PROA
ATOM 6	7	O	LYS P 3	5	20.668	-44.713	26.05	0	0	PROA
ATOM 6	8	N	LEU P 3	6	20.323	-42.589	26.482	0	0	PROA
ATOM 6	9	HN	LEU P 3	6	20.273	-41.899	27.2	0	0	PROA
ATOM 6	10	CA	LEU P 3	6	20.032	-42.144	25.079	0	0	PROA
ATOM 6	11	HA	LEU P 3	6	19.334	-42.717	24.485	0	0	PROA
ATOM 6	12	CB	LEU P 3	6	19.57	-40.684	24.955	0	0	PROA
ATOM 6	13	HB1	LEU P 3	6	19.367	-40.477	23.882	0	0	PROA
ATOM 6	14	HB2	LEU P 3	6	20.274	-39.924	25.356	0	0	PROA
ATOM 6	15	CG	LEU P 3	6	18.293	-40.411	25.789	0	0	PROA
ATOM 6	16	HG	LEU P 3	6	18.178	-40.817	26.817	0	0	PROA
ATOM 6	17	CD1	LEU P 3	6	18.056	-38.905	26.101	0	0	PROA
ATOM 6	18	HD11	LEU P 3	6	17.181	-38.746	26.766	0	0	PROA
ATOM 6	19	HD12	LEU P 3	6	17.949	-38.444	25.096	0	0	PROA
ATOM 6	20	HD13	LEU P 3	6	18.995	-38.636	26.631	0	0	PROA
ATOM 6	21	CD2	LEU P 3	6	17.094	-41.083	25.016	0	0	PROA
ATOM 6	22	HD21	LEU P 3	6	17.394	-42.101	24.687	0	0	PROA
ATOM 6	23	HD22	LEU P 3	6	16.783	-40.422	24.179	0	0	PROA
ATOM 6	24	HD23	LEU P 3	6	16.238	-41.268	25.7	0	0	PROA
ATOM 6	25	C	LEU P 3	6	21.245	-42.309	24.121	0	0	PROA
ATOM 6	26	O	LEU P 3	6	21.145	-42.753	22.963	0	0	PROA
ATOM 6	27	N	LYS P 3	7	22.425	-41.868	24.607	0	0	PROA
ATOM 6	28	HN	LYS P 3	7	22.542	-41.374	25.465	0	0	PROA
ATOM 6	29	CA	LYS P 3	7	23.687	-42.185	23.929	0	0	PROA
ATOM 6	30	HA	LYS P 3	7	23.659	-41.719	22.955	0	0	PROA
ATOM 6	31	CB	LYS P 3	7	24.941	-41.464	24.554	0	0	PROA
ATOM 6	32	HB1	LYS P 3	7	25.845	-41.871	24.053	0	0	PROA
ATOM 6	33	HB2	LYS P 3	7	25.125	-41.844	25.581	0	0	PROA
ATOM 6	34	CG	LYS P 3	7	24.951	-39.871	24.52	0	0	PROA
ATOM 6	35	HG1	LYS P 3	7	25.909	-39.549	24.983	0	0	PROA
ATOM 6	36	HG2	LYS P 3	7	24.17	-39.417	25.166	0	0	PROA
ATOM 6	37	CD	LYS P 3	7	24.761	-39.362	23.085	0	0	PROA
ATOM 6	38	HD1	LYS P 3	7	24.898	-38.273	23.262	0	0	PROA
ATOM 6	39	HD2	LYS P 3	7	23.723	-39.529	22.726	0	0	PROA
ATOM 6	40	CE	LYS P 3	7	25.791	-39.944	22.063	0	0	PROA
ATOM 6	41	HE1	LYS P 3	7	25.276	-40.905	21.852	0	0	PROA
ATOM 6	42	HE2	LYS P 3	7	26.787	-39.986	22.554	0	0	PROA
ATOM 6	43	NZ	LYS P 3	7	25.838	-39.155	20.755	0	0	PROA
ATOM 6	44	HZ1	LYS P 3	7	26.456	-38.337	20.932	0	0	PROA
ATOM 6	45	HZ2	LYS P 3	7	24.906	-38.834	20.424	0	0	PROA
ATOM 6	46	HZ3	LYS P 3	7	26.225	-39.703	19.96	0	0	PROA
ATOM 6	47	C	LYS P 3	7	24.044	-43.672	23.777	0	0	PROA
ATOM 6	48	O	LYS P 3	7	24.878	-44.055	22.954	0	0	PROA
ATOM 6	49	N	LEU P 3	8	23.477	-44.554	24.597	0	0	PROA
ATOM 6	50	HN	LEU P 3	8	22.733	-44.314	25.217	0	0	PROA
ATOM 6	51	CA	LEU P 3	8	23.99	-45.884	24.837	0	0	PROA
ATOM 6	52	HA	LEU P 3	8	23.497	-46.3	25.703	0	0	PROA
ATOM 6	53	CB	LEU P 3	8	23.719	-46.885	23.628	0	0	PROA
ATOM 6	54	HB1	LEU P 3	8	24.232	-47.825	23.925	0	0	PROA
ATOM 6	55	HB2	LEU P 3	8	24.208	-46.415	22.747	0	0	PROA
ATOM 6	56	CG	LEU P 3	8	22.21	-47.042	23.356	0	0	PROA
ATOM 6	57	HG	LEU P 3	8	21.734	-46.066	23.123	0	0	PROA
ATOM 6	58	CD1	LEU P 3	8	22.005	-47.812	22.092	0	0	PROA
ATOM 6	59	HD11	LEU P 3	8	22.774	-48.606	22.207	0	0	PROA
ATOM 6	60	HD12	LEU P 3	8	22.2	-47.268	21.143	0	0	PROA
ATOM 6	61	HD13	LEU P 3	8	21.075	-48.42	22.088	0	0	PROA
ATOM 6	62	CD2	LEU P 3	8	21.491	-47.754	24.54	0	0	PROA
ATOM 6	63	HD21	LEU P 3	8	21.611	-47.333	25.562	0	0	PROA
ATOM 6	64	HD22	LEU P 3	8	21.698	-48.839	24.657	0	0	PROA
ATOM 6	65	HD23	LEU P 3	8	20.416	-47.681	24.271	0	0	PROA
ATOM 6	66	C	LEU P 3	8	25.497	-45.847	25.243	0	0	PROA
ATOM 6	67	O	LEU P 3	8	26.153	-44.82	25.56	0	0	PROA
ATOM 6	68	N	GLY P 3	9	26.225	-46.925	25.247	0	0	PROA
ATOM 6	69	HN	GLY P 3	9	25.84	-47.82	25.033	0	0	PROA
ATOM 6	70	CA	GLY P 3	9	27.514	-46.948	25.955	0	0	PROA
ATOM 6	71	HA1	GLY P 3	9	28.068	-46.141	25.498	0	0	PROA
ATOM 6	72	HA2	GLY P 3	9	28.012	-47.859	25.657	0	0	PROA
ATOM 6	73	C	GLY P 3	9	27.514	-46.77	27.472	0	0	PROA
ATOM 6	74	O	GLY P 3	9	26.534	-47.072	28.159	0	0	PROA
ATOM 6	75	N	GLU P 4	0	28.618	-46.35	28.093	0	0	PROA
ATOM 6	76	HN	GLU P 4	0	29.394	-46.016	27.564	0	0	PROA
ATOM 6	77	CA	GLU P 4	0	28.759	-46.245	29.598	0	0	PROA
ATOM 6	78	HA	GLU P 4	0	28.48	-47.201	30.014	0	0	PROA
ATOM 6	79	CB	GLU P 4	0	30.206	-45.936	29.923	0	0	PROA
ATOM 6	80	HB1	GLU P 4	0	30.25	-46.007	31.031	0	0	PROA
ATOM 6	81	HB2	GLU P 4	0	30.45	-44.886	29.657	0	0	PROA
ATOM 6	82	CG	GLU P 4	0	31.297	-46.911	29.398	0	0	PROA
ATOM 6	83	HG1	GLU P 4	0	30.817	-47.909	29.302	0	0	PROA
ATOM 6	84	HG2	GLU P 4	0	32.11	-46.948	30.154	0	0	PROA
ATOM 6	85	CD	GLU P 4	0	31.884	-46.573	28.062	0	0	PROA
ATOM 6	86	OE1	GLU P 4	0	31.512	-47.179	27.003	0	0	PROA
ATOM 6	87	OE2	GLU P 4	0	32.8	-45.686	28.093	0	0	PROA
ATOM 6	88	C	GLU P 4	0	27.831	-45.156	30.207	0	0	PROA
ATOM 6	89	O	GLU P 4	0	27.919	-43.991	29.797	0	0	PROA
ATOM 6	90	N	ILE P 4	1	26.906	-45.535	31.165	0	0	PROA
ATOM 6	91	HN	ILE P 4	1	26.828	-46.466	31.513	0	0	PROA
ATOM 6	92	CA	ILE P 4	1	25.997	-44.537	31.8	0	0	PROA
ATOM 6	93	HA	ILE P 4	1	25.703	-43.868	31.004	0	0	PROA
ATOM 6	94	CB	ILE P 4	1	24.681	-45.185	32.386	0	0	PROA
ATOM 6	95	HB	ILE P 4	1	24.122	-44.479	33.036	0	0	PROA
ATOM 6	96	CG2	ILE P 4	1	23.737	-45.573	31.229	0	0	PROA
ATOM 6	97	HG21	ILE P 4	1	24.209	-46.129	30.391	0	0	PROA
ATOM 6	98	HG22	ILE P 4	1	23.433	-44.591	30.807	0	0	PROA
ATOM 6	99	HG23	ILE P 4	1	22.915	-46.206	31.626	0	0	PROA
ATOM 7	0	CG1	ILE P 4	1	25.008	-46.531	33.1	0	0	PROA
ATOM 7	1	HG11	ILE P 4	1	25.951	-46.444	33.682	0	0	PROA
ATOM 7	2	HG12	ILE P 4	1	25.239	-47.333	32.366	0	0	PROA
ATOM 7	3	CD	ILE P 4	1	23.849	-47.006	33.983	0	0	PROA
ATOM 7	4	HD1	ILE P 4	1	24.037	-47.751	34.785	0	0	PROA
ATOM 7	5	HD2	ILE P 4	1	23.134	-47.538	33.319	0	0	PROA
ATOM 7	6	HD3	ILE P 4	1	23.452	-46.129	34.538	0	0	PROA
ATOM 7	7	C	ILE P 4	1	26.699	-43.728	32.934	0	0	PROA
ATOM 7	8	O	ILE P 4	1	26.26	-42.639	33.273	0	0	PROA
ATOM 7	9	N	VAL P 4	2	27.786	-44.194	33.517	0	0	PROA
ATOM 7	10	HN	VAL P 4	2	28.17	-45.064	33.216	0	0	PROA
ATOM 7	11	CA	VAL P 4	2	28.542	-43.5	34.454	0	0	PROA
ATOM 7	12	HA	VAL P 4	2	28.39	-42.431	34.455	0	0	PROA
ATOM 7	13	CB	VAL P 4	2	28.45	-44.068	35.844	0	0	PROA
ATOM 7	14	HB	VAL P 4	2	28.867	-45.086	35.997	0	0	PROA
ATOM 7	15	CG1	VAL P 4	2	29.22	-43.118	36.792	0	0	PROA
ATOM 7	16	HG11	VAL P 4	2	30.298	-42.941	36.589	0	0	PROA
ATOM 7	17	HG12	VAL P 4	2	29.062	-43.513	37.819	0	0	PROA
ATOM 7	18	HG13	VAL P 4	2	28.8	-42.091	36.855	0	0	PROA
ATOM 7	19	CG2	VAL P 4	2	26.913	-44.23	36.223	0	0	PROA
ATOM 7	20	HG21	VAL P 4	2	27.018	-44.545	37.283	0	0	PROA
ATOM 7	21	HG22	VAL P 4	2	26.422	-44.988	35.577	0	0	PROA
ATOM 7	22	HG23	VAL P 4	2	26.42	-43.234	36.196	0	0	PROA
ATOM 7	23	C	VAL P 4	2	29.988	-43.748	33.962	0	0	PROA
ATOM 7	24	O	VAL P 4	2	30.357	-44.911	33.736	0	0	PROA
ATOM 7	25	N	THR P 4	3	30.706	-42.697	33.788	0	0	PROA
ATOM 7	26	HN	THR P 4	3	30.404	-41.827	34.169	0	0	PROA
ATOM 7	27	CA	THR P 4	3	32.113	-42.613	33.444	0	0	PROA
ATOM 7	28	HA	THR P 4	3	32.652	-43.458	33.847	0	0	PROA
ATOM 7	29	CB	THR P 4	3	32.327	-42.489	31.838	0	0	PROA
ATOM 7	30	HB	THR P 4	3	31.851	-43.378	31.371	0	0	PROA
ATOM 7	31	OG1	THR P 4	3	33.68	-42.431	31.522	0	0	PROA
ATOM 7	32	HG1	THR P 4	3	33.828	-42.94	30.721	0	0	PROA
ATOM 7	33	CG2	THR P 4	3	31.543	-41.237	31.259	0	0	PROA
ATOM 7	34	HG21	THR P 4	3	31.782	-40.271	31.752	0	0	PROA
ATOM 7	35	HG22	THR P 4	3	30.433	-41.262	31.31	0	0	PROA
ATOM 7	36	HG23	THR P 4	3	31.736	-41.071	30.178	0	0	PROA
ATOM 7	37	C	THR P 4	3	32.533	-41.318	33.997	0	0	PROA
ATOM 7	38	O	THR P 4	3	31.735	-40.696	34.649	0	0	PROA
ATOM 7	39	N	THR P 4	4	33.832	-40.945	33.926	0	0	PROA
ATOM 7	40	HN	THR P 4	4	34.432	-41.452	33.311	0	0	PROA
ATOM 7	41	CA	THR P 4	4	34.45	-39.769	34.652	0	0	PROA
ATOM 7	42	HA	THR P 4	4	34.366	-40.051	35.691	0	0	PROA
ATOM 7	43	CB	THR P 4	4	36	-39.696	34.58	0	0	PROA
ATOM 7	44	HB	THR P 4	4	36.41	-38.721	34.919	0	0	PROA
ATOM 7	45	OG1	THR P 4	4	36.533	-40.027	33.273	0	0	PROA
ATOM 7	46	HG1	THR P 4	4	37.486	-40.074	33.167	0	0	PROA
ATOM 7	47	CG2	THR P 4	4	36.616	-40.816	35.515	0	0	PROA
ATOM 7	48	HG21	THR P 4	4	36.092	-40.585	36.467	0	0	PROA
ATOM 7	49	HG22	THR P 4	4	37.717	-40.847	35.659	0	0	PROA
ATOM 7	50	HG23	THR P 4	4	36.26	-41.771	35.074	0	0	PROA
ATOM 7	51	C	THR P 4	4	33.868	-38.375	34.518	0	0	PROA
ATOM 7	52	O	THR P 4	4	33.504	-37.95	33.396	0	0	PROA
ATOM 7	53	N	ILE P 4	5	33.805	-37.51	35.59	0	0	PROA
ATOM 7	54	HN	ILE P 4	5	34.119	-37.674	36.522	0	0	PROA
ATOM 7	55	CA	ILE P 4	5	33.439	-36.139	35.515	0	0	PROA
ATOM 7	56	HA	ILE P 4	5	32.473	-36.159	35.033	0	0	PROA
ATOM 7	57	CB	ILE P 4	5	33.094	-35.59	37.006	0	0	PROA
ATOM 7	58	HB	ILE P 4	5	33.808	-36.193	37.607	0	0	PROA
ATOM 7	59	CG2	ILE P 4	5	33.182	-34.041	37.222	0	0	PROA
ATOM 7	60	HG21	ILE P 4	5	34.063	-33.562	36.744	0	0	PROA
ATOM 7	61	HG22	ILE P 4	5	33.322	-33.728	38.279	0	0	PROA
ATOM 7	62	HG23	ILE P 4	5	32.215	-33.633	36.856	0	0	PROA
ATOM 7	63	CG1	ILE P 4	5	31.707	-36.002	37.407	0	0	PROA
ATOM 7	64	HG11	ILE P 4	5	31.619	-37.017	36.964	0	0	PROA
ATOM 7	65	HG12	ILE P 4	5	30.928	-35.283	37.072	0	0	PROA
ATOM 7	66	CD	ILE P 4	5	31.618	-36.257	38.933	0	0	PROA
ATOM 7	67	HD1	ILE P 4	5	32.404	-36.959	39.287	0	0	PROA
ATOM 7	68	HD2	ILE P 4	5	30.595	-36.655	39.105	0	0	PROA
ATOM 7	69	HD3	ILE P 4	5	31.642	-35.271	39.444	0	0	PROA
ATOM 7	70	C	ILE P 4	5	34.337	-35.17	34.714	0	0	PROA
ATOM 7	71	O	ILE P 4	5	35.603	-35.378	34.738	0	0	PROA
ATOM 7	72	N	PRO P 4	6	33.809	-34.166	33.893	0	0	PROA
ATOM 7	73	CD	PRO P 4	6	32.389	-33.889	33.685	0	0	PROA
ATOM 7	74	HD1	PRO P 4	6	31.966	-33.363	34.568	0	0	PROA
ATOM 7	75	HD2	PRO P 4	6	31.79	-34.786	33.419	0	0	PROA
ATOM 7	76	CA	PRO P 4	6	34.679	-33.127	33.283	0	0	PROA
ATOM 7	77	HA	PRO P 4	6	35.685	-33.51	33.198	0	0	PROA
ATOM 7	78	CB	PRO P 4	6	33.884	-32.799	32.047	0	0	PROA
ATOM 7	79	HB1	PRO P 4	6	34.135	-33.678	31.416	0	0	PROA
ATOM 7	80	HB2	PRO P 4	6	34.065	-31.888	31.436	0	0	PROA
ATOM 7	81	CG	PRO P 4	6	32.399	-32.922	32.497	0	0	PROA
ATOM 7	82	HG1	PRO P 4	6	31.999	-31.923	32.774	0	0	PROA
ATOM 7	83	HG2	PRO P 4	6	31.701	-33.172	31.67	0	0	PROA
ATOM 7	84	C	PRO P 4	6	34.725	-31.898	34.129	0	0	PROA
ATOM 7	85	O	PRO P 4	6	34.048	-31.693	35.173	0	0	PROA
ATOM 7	86	N	THR P 4	7	35.678	-31.026	33.714	0	0	PROA
ATOM 7	87	HN	THR P 4	7	36.237	-31.404	32.98	0	0	PROA
ATOM 7	88	CA	THR P 4	7	36.034	-29.737	34.287	0	0	PROA
ATOM 7	89	HA	THR P 4	7	36.313	-29.933	35.311	0	0	PROA
ATOM 7	90	CB	THR P 4	7	37.142	-28.828	33.588	0	0	PROA
ATOM 7	91	HB	THR P 4	7	37.203	-27.774	33.934	0	0	PROA
ATOM 7	92	OG1	THR P 4	7	37.297	-28.955	32.181	0	0	PROA
ATOM 7	93	HG1	THR P 4	7	36.494	-28.602	31.791	0	0	PROA
ATOM 7	94	CG2	THR P 4	7	38.438	-29.573	34.103	0	0	PROA
ATOM 7	95	HG21	THR P 4	7	38.65	-29.441	35.185	0	0	PROA
ATOM 7	96	HG22	THR P 4	7	39.36	-29.247	33.576	0	0	PROA
ATOM 7	97	HG23	THR P 4	7	38.295	-30.674	34.054	0	0	PROA
ATOM 7	98	C	THR P 4	7	34.795	-28.855	34.433	0	0	PROA
ATOM 7	99	O	THR P 4	7	33.722	-29.134	33.956	0	0	PROA
ATOM 8	0	N	ILE P 4	8	34.924	-27.753	35.085	0	0	PROA
ATOM 8	1	HN	ILE P 4	8	35.764	-27.46	35.536	0	0	PROA
ATOM 8	2	CA	ILE P 4	8	33.898	-26.707	35.418	0	0	PROA
ATOM 8	3	HA	ILE P 4	8	33.073	-27.113	35.984	0	0	PROA
ATOM 8	4	CB	ILE P 4	8	34.558	-25.59	36.342	0	0	PROA
ATOM 8	5	HB	ILE P 4	8	35.403	-25.169	35.756	0	0	PROA
ATOM 8	6	CG2	ILE P 4	8	33.639	-24.496	36.747	0	0	PROA
ATOM 8	7	HG21	ILE P 4	8	34.139	-23.687	37.321	0	0	PROA
ATOM 8	8	HG22	ILE P 4	8	32.867	-24.942	37.41	0	0	PROA
ATOM 8	9	HG23	ILE P 4	8	33.254	-24.058	35.802	0	0	PROA
ATOM 8	10	CG1	ILE P 4	8	35.275	-26.224	37.534	0	0	PROA
ATOM 8	11	HG11	ILE P 4	8	35.721	-25.39	38.116	0	0	PROA
ATOM 8	12	HG12	ILE P 4	8	36.109	-26.793	37.071	0	0	PROA
ATOM 8	13	CD	ILE P 4	8	34.61	-27.159	38.577	0	0	PROA
ATOM 8	14	HD1	ILE P 4	8	35.371	-27.558	39.281	0	0	PROA
ATOM 8	15	HD2	ILE P 4	8	34.114	-28.045	38.126	0	0	PROA
ATOM 8	16	HD3	ILE P 4	8	33.821	-26.573	39.095	0	0	PROA
ATOM 8	17	C	ILE P 4	8	33.323	-26.05	34.164	0	0	PROA
ATOM 8	18	O	ILE P 4	8	34.074	-25.648	33.291	0	0	PROA
ATOM 8	19	N	GLY P 4	9	31.959	-25.886	34.13	0	0	PROA
ATOM 8	20	HN	GLY P 4	9	31.381	-26.268	34.847	0	0	PROA
ATOM 8	21	CA	GLY P 4	9	31.184	-25.13	33.18	0	0	PROA
ATOM 8	22	HA1	GLY P 4	9	31.794	-24.637	32.438	0	0	PROA
ATOM 8	23	HA2	GLY P 4	9	30.609	-24.426	33.762	0	0	PROA
ATOM 8	24	C	GLY P 4	9	30.176	-26.02	32.485	0	0	PROA
ATOM 8	25	O	GLY P 4	9	30.132	-27.236	32.638	0	0	PROA
ATOM 8	26	N	PHE P 5	0	29.49	-25.412	31.555	0	0	PROA
ATOM 8	27	HN	PHE P 5	0	29.541	-24.428	31.404	0	0	PROA
ATOM 8	28	CA	PHE P 5	0	28.627	-25.98	30.515	0	0	PROA
ATOM 8	29	HA	PHE P 5	0	27.844	-26.474	31.072	0	0	PROA
ATOM 8	30	CB	PHE P 5	0	27.979	-24.865	29.656	0	0	PROA
ATOM 8	31	HB1	PHE P 5	0	27.313	-24.256	30.303	0	0	PROA
ATOM 8	32	HB2	PHE P 5	0	27.38	-25.255	28.805	0	0	PROA
ATOM 8	33	CG	PHE P 5	0	28.866	-23.715	29.079	0	0	PROA
ATOM 8	34	CD1	PHE P 5	0	29.433	-23.822	27.798	0	0	PROA
ATOM 8	35	HD1	PHE P 5	0	29.341	-24.767	27.283	0	0	PROA
ATOM 8	36	CE1	PHE P 5	0	30.142	-22.777	27.222	0	0	PROA
ATOM 8	37	HE1	PHE P 5	0	30.518	-22.974	26.228	0	0	PROA
ATOM 8	38	CZ	PHE P 5	0	30.301	-21.535	27.898	0	0	PROA
ATOM 8	39	HZ	PHE P 5	0	30.729	-20.668	27.416	0	0	PROA
ATOM 8	40	CD2	PHE P 5	0	29.045	-22.471	29.793	0	0	PROA
ATOM 8	41	HD2	PHE P 5	0	28.604	-22.346	30.77	0	0	PROA
ATOM 8	42	CE2	PHE P 5	0	29.797	-21.379	29.204	0	0	PROA
ATOM 8	43	HE2	PHE P 5	0	29.804	-20.432	29.724	0	0	PROA
ATOM 8	44	C	PHE P 5	0	29.158	-27.202	29.733	0	0	PROA
ATOM 8	45	O	PHE P 5	0	30.31	-27.191	29.276	0	0	PROA
ATOM 8	46	N	ASN P 5	1	28.343	-28.233	29.375	0	0	PROA
ATOM 8	47	HN	ASN P 5	1	27.41	-28.136	29.714	0	0	PROA
ATOM 8	48	CA	ASN P 5	1	28.784	-29.439	28.665	0	0	PROA
ATOM 8	49	HA	ASN P 5	1	29.664	-29.393	28.04	0	0	PROA
ATOM 8	50	CB	ASN P 5	1	28.811	-30.743	29.474	0	0	PROA
ATOM 8	51	HB1	ASN P 5	1	28.902	-31.585	28.755	0	0	PROA
ATOM 8	52	HB2	ASN P 5	1	27.942	-30.764	30.166	0	0	PROA
ATOM 8	53	CG	ASN P 5	1	30.133	-30.71	30.302	0	0	PROA
ATOM 8	54	OD1	ASN P 5	1	31.226	-30.976	29.791	0	0	PROA
ATOM 8	55	ND2	ASN P 5	1	30.039	-30.299	31.562	0	0	PROA
ATOM 8	56	HD21	ASN P 5	1	29.192	-30.412	32.082	0	0	PROA
ATOM 8	57	HD22	ASN P 5	1	30.87	-30.085	32.075	0	0	PROA
ATOM 8	58	C	ASN P 5	1	27.65	-29.665	27.621	0	0	PROA
ATOM 8	59	O	ASN P 5	1	26.437	-29.455	27.835	0	0	PROA
ATOM 8	60	N	VAL P 5	2	28.046	-30.02	26.357	0	0	PROA
ATOM 8	61	HN	VAL P 5	2	29.023	-30.049	26.163	0	0	PROA
ATOM 8	62	CA	VAL P 5	2	27.116	-30.264	25.261	0	0	PROA
ATOM 8	63	HA	VAL P 5	2	26.123	-30.387	25.668	0	0	PROA
ATOM 8	64	CB	VAL P 5	2	27.145	-29.074	24.318	0	0	PROA
ATOM 8	65	HB	VAL P 5	2	26.92	-28.148	24.889	0	0	PROA
ATOM 8	66	CG1	VAL P 5	2	28.615	-28.838	23.806	0	0	PROA
ATOM 8	67	HG11	VAL P 5	2	29.034	-29.809	23.465	0	0	PROA
ATOM 8	68	HG12	VAL P 5	2	29.236	-28.286	24.542	0	0	PROA
ATOM 8	69	HG13	VAL P 5	2	28.438	-28.137	22.962	0	0	PROA
ATOM 8	70	CG2	VAL P 5	2	26.121	-29.381	23.23	0	0	PROA
ATOM 8	71	HG21	VAL P 5	2	25.134	-29.642	23.667	0	0	PROA
ATOM 8	72	HG22	VAL P 5	2	26.426	-30.223	22.571	0	0	PROA
ATOM 8	73	HG23	VAL P 5	2	26.04	-28.48	22.586	0	0	PROA
ATOM 8	74	C	VAL P 5	2	27.362	-31.652	24.726	0	0	PROA
ATOM 8	75	O	VAL P 5	2	28.458	-32.209	24.723	0	0	PROA
ATOM 8	76	N	GLU P 5	3	26.228	-32.326	24.245	0	0	PROA
ATOM 8	77	HN	GLU P 5	3	25.317	-31.953	24.405	0	0	PROA
ATOM 8	78	CA	GLU P 5	3	26.257	-33.644	23.619	0	0	PROA
ATOM 8	79	HA	GLU P 5	3	27.116	-33.724	22.969	0	0	PROA
ATOM 8	80	CB	GLU P 5	3	26.181	-34.703	24.751	0	0	PROA
ATOM 8	81	HB1	GLU P 5	3	25.265	-34.696	25.38	0	0	PROA
ATOM 8	82	HB2	GLU P 5	3	27.048	-34.611	25.439	0	0	PROA
ATOM 8	83	CG	GLU P 5	3	26.265	-36.236	24.214	0	0	PROA
ATOM 8	84	HG1	GLU P 5	3	25.309	-36.355	23.662	0	0	PROA
ATOM 8	85	HG2	GLU P 5	3	26.328	-36.906	25.098	0	0	PROA
ATOM 8	86	CD	GLU P 5	3	27.336	-36.548	23.21	0	0	PROA
ATOM 8	87	OE1	GLU P 5	3	28.594	-36.472	23.562	0	0	PROA
ATOM 8	88	OE2	GLU P 5	3	27.045	-36.892	22.036	0	0	PROA
ATOM 8	89	C	GLU P 5	3	24.942	-33.767	22.795	0	0	PROA
ATOM 8	90	O	GLU P 5	3	23.926	-33.104	23.218	0	0	PROA
ATOM 8	91	N	THR P 5	4	24.811	-34.635	21.75	0	0	PROA
ATOM 8	92	HN	THR P 5	4	25.457	-35.385	21.629	0	0	PROA
ATOM 8	93	CA	THR P 5	4	23.649	-34.665	20.913	0	0	PROA
ATOM 8	94	HA	THR P 5	4	22.827	-34.048	21.243	0	0	PROA
ATOM 8	95	CB	THR P 5	4	23.817	-34.187	19.434	0	0	PROA
ATOM 8	96	HB	THR P 5	4	24.624	-34.802	18.981	0	0	PROA
ATOM 8	97	OG1	THR P 5	4	24.077	-32.751	19.292	0	0	PROA
ATOM 8	98	HG1	THR P 5	4	24.983	-32.612	19.577	0	0	PROA
ATOM 8	99	CG2	THR P 5	4	22.618	-34.453	18.567	0	0	PROA
ATOM 9	0	HG21	THR P 5	4	22.143	-35.456	18.514	0	0	PROA
ATOM 9	1	HG22	THR P 5	4	22.909	-34.109	17.551	0	0	PROA
ATOM 9	2	HG23	THR P 5	4	21.747	-33.804	18.797	0	0	PROA
ATOM 9	3	C	THR P 5	4	23.119	-36.091	20.905	0	0	PROA
ATOM 9	4	O	THR P 5	4	23.942	-37.012	20.802	0	0	PROA
ATOM 9	5	N	VAL P 5	5	21.842	-36.257	21.039	0	0	PROA
ATOM 9	6	HN	VAL P 5	5	21.292	-35.428	21.092	0	0	PROA
ATOM 9	7	CA	VAL P 5	5	21.142	-37.509	20.966	0	0	PROA
ATOM 9	8	HA	VAL P 5	5	21.894	-38.283	20.987	0	0	PROA
ATOM 9	9	CB	VAL P 5	5	20.233	-37.606	22.237	0	0	PROA
ATOM 9	10	HB	VAL P 5	5	19.937	-36.594	22.59	0	0	PROA
ATOM 9	11	CG1	VAL P 5	5	18.935	-38.536	21.962	0	0	PROA
ATOM 9	12	HG11	VAL P 5	5	19.343	-39.497	21.583	0	0	PROA
ATOM 9	13	HG12	VAL P 5	5	18.217	-38.071	21.253	0	0	PROA
ATOM 9	14	HG13	VAL P 5	5	18.484	-38.757	22.952	0	0	PROA
ATOM 9	15	CG2	VAL P 5	5	21.17	-38.202	23.291	0	0	PROA
ATOM 9	16	HG21	VAL P 5	5	21.413	-39.212	22.895	0	0	PROA
ATOM 9	17	HG22	VAL P 5	5	20.655	-38.08	24.267	0	0	PROA
ATOM 9	18	HG23	VAL P 5	5	22.176	-37.733	23.341	0	0	PROA
ATOM 9	19	C	VAL P 5	5	20.318	-37.551	19.689	0	0	PROA
ATOM 9	20	O	VAL P 5	5	19.732	-36.516	19.352	0	0	PROA
ATOM 9	21	N	GLU P 5	6	20.307	-38.731	18.931	0	0	PROA
ATOM 9	22	HN	GLU P 5	6	20.793	-39.548	19.232	0	0	PROA
ATOM 9	23	CA	GLU P 5	6	19.516	-38.821	17.71	0	0	PROA
ATOM 9	24	HA	GLU P 5	6	19.045	-37.9	17.4	0	0	PROA
ATOM 9	25	CB	GLU P 5	6	20.49	-39.294	16.616	0	0	PROA
ATOM 9	26	HB1	GLU P 5	6	19.817	-39.62	15.795	0	0	PROA
ATOM 9	27	HB2	GLU P 5	6	20.932	-40.288	16.839	0	0	PROA
ATOM 9	28	CG	GLU P 5	6	21.655	-38.319	16.194	0	0	PROA
ATOM 9	29	HG1	GLU P 5	6	22.474	-39.007	15.893	0	0	PROA
ATOM 9	30	HG2	GLU P 5	6	21.809	-37.727	17.121	0	0	PROA
ATOM 9	31	CD	GLU P 5	6	21.182	-37.511	14.989	0	0	PROA
ATOM 9	32	OE1	GLU P 5	6	20.662	-38.218	14.114	0	0	PROA
ATOM 9	33	OE2	GLU P 5	6	21.366	-36.286	14.872	0	0	PROA
ATOM 9	34	C	GLU P 5	6	18.366	-39.852	17.951	0	0	PROA
ATOM 9	35	O	GLU P 5	6	18.644	-41.063	18.085	0	0	PROA
ATOM 9	36	N	TYR P 5	7	17.038	-39.52	17.796	0	0	PROA
ATOM 9	37	HN	TYR P 5	7	16.635	-38.631	17.594	0	0	PROA
ATOM 9	38	CA	TYR P 5	7	16.028	-40.524	17.931	0	0	PROA
ATOM 9	39	HA	TYR P 5	7	16.399	-41.506	17.678	0	0	PROA
ATOM 9	40	CB	TYR P 5	7	15.553	-40.614	19.415	0	0	PROA
ATOM 9	41	HB1	TYR P 5	7	15.675	-39.632	19.92	0	0	PROA
ATOM 9	42	HB2	TYR P 5	7	16.222	-41.31	19.966	0	0	PROA
ATOM 9	43	CG	TYR P 5	7	14.182	-41.223	19.591	0	0	PROA
ATOM 9	44	CD1	TYR P 5	7	13.954	-42.598	19.877	0	0	PROA
ATOM 9	45	HD1	TYR P 5	7	14.842	-43.206	19.78	0	0	PROA
ATOM 9	46	CE1	TYR P 5	7	12.722	-43.132	20.276	0	0	PROA
ATOM 9	47	HE1	TYR P 5	7	12.659	-44.161	20.597	0	0	PROA
ATOM 9	48	CZ	TYR P 5	7	11.606	-42.29	20.315	0	0	PROA
ATOM 9	49	OH	TYR P 5	7	10.343	-42.876	20.799	0	0	PROA
ATOM 9	50	HH	TYR P 5	7	9.581	-42.345	20.556	0	0	PROA
ATOM 9	51	CD2	TYR P 5	7	13.059	-40.429	19.642	0	0	PROA
ATOM 9	52	HD2	TYR P 5	7	13.172	-39.365	19.497	0	0	PROA
ATOM 9	53	CE2	TYR P 5	7	11.795	-40.924	20.048	0	0	PROA
ATOM 9	54	HE2	TYR P 5	7	10.914	-40.329	20.239	0	0	PROA
ATOM 9	55	C	TYR P 5	7	14.852	-40.272	16.953	0	0	PROA
ATOM 9	56	O	TYR P 5	7	14.379	-39.137	16.894	0	0	PROA
ATOM 9	57	N	LYS P 5	8	14.413	-41.337	16.257	0	0	PROA
ATOM 9	58	HN	LYS P 5	8	14.754	-42.246	16.485	0	0	PROA
ATOM 9	59	CA	LYS P 5	8	13.302	-41.274	15.298	0	0	PROA
ATOM 9	60	HA	LYS P 5	8	13.267	-42.207	14.754	0	0	PROA
ATOM 9	61	CB	LYS P 5	8	11.953	-41.27	16.013	0	0	PROA
ATOM 9	62	HB1	LYS P 5	8	11.288	-40.899	15.204	0	0	PROA
ATOM 9	63	HB2	LYS P 5	8	11.986	-40.597	16.896	0	0	PROA
ATOM 9	64	CG	LYS P 5	8	11.389	-42.62	16.42	0	0	PROA
ATOM 9	65	HG1	LYS P 5	8	11.94	-43.225	17.172	0	0	PROA
ATOM 9	66	HG2	LYS P 5	8	11.252	-43.297	15.55	0	0	PROA
ATOM 9	67	CD	LYS P 5	8	10.016	-42.625	17.143	0	0	PROA
ATOM 9	68	HD1	LYS P 5	8	9.272	-41.916	16.72	0	0	PROA
ATOM 9	69	HD2	LYS P 5	8	10.266	-42.16	18.12	0	0	PROA
ATOM 9	70	CE	LYS P 5	8	9.412	-44.006	17.374	0	0	PROA
ATOM 9	71	HE1	LYS P 5	8	10.156	-44.529	18.011	0	0	PROA
ATOM 9	72	HE2	LYS P 5	8	9.184	-44.5	16.405	0	0	PROA
ATOM 9	73	NZ	LYS P 5	8	8.088	-43.853	17.955	0	0	PROA
ATOM 9	74	HZ1	LYS P 5	8	7.625	-44.767	18.136	0	0	PROA
ATOM 9	75	HZ2	LYS P 5	8	7.442	-43.364	17.303	0	0	PROA
ATOM 9	76	HZ3	LYS P 5	8	8.098	-43.363	18.872	0	0	PROA
ATOM 9	77	C	LYS P 5	8	13.582	-40.26	14.139	0	0	PROA
ATOM 9	78	O	LYS P 5	8	14.377	-40.557	13.205	0	0	PROA
ATOM 9	79	N	ASN P 5	9	12.823	-39.168	14.158	0	0	PROA
ATOM 9	80	HN	ASN P 5	9	11.98	-39.067	14.681	0	0	PROA
ATOM 9	81	CA	ASN P 5	9	12.838	-38.117	13.141	0	0	PROA
ATOM 9	82	HA	ASN P 5	9	13.553	-38.402	12.384	0	0	PROA
ATOM 9	83	CB	ASN P 5	9	11.491	-37.803	12.515	0	0	PROA
ATOM 9	84	HB1	ASN P 5	9	11.682	-37.245	11.573	0	0	PROA
ATOM 9	85	HB2	ASN P 5	9	10.862	-37.243	13.24	0	0	PROA
ATOM 9	86	CG	ASN P 5	9	10.771	-39.128	12.167	0	0	PROA
ATOM 9	87	OD1	ASN P 5	9	9.931	-39.634	12.889	0	0	PROA
ATOM 9	88	ND2	ASN P 5	9	11.186	-39.755	11.059	0	0	PROA
ATOM 9	89	HD21	ASN P 5	9	10.793	-40.611	10.722	0	0	PROA
ATOM 9	90	HD22	ASN P 5	9	11.889	-39.297	10.514	0	0	PROA
ATOM 9	91	C	ASN P 5	9	13.337	-36.831	13.794	0	0	PROA
ATOM 9	92	O	ASN P 5	9	13.363	-35.823	13.08	0	0	PROA
ATOM 9	93	N	ILE P 6	0	13.816	-36.782	15.073	0	0	PROA
ATOM 9	94	HN	ILE P 6	0	13.769	-37.642	15.576	0	0	PROA
ATOM 9	95	CA	ILE P 6	0	14.361	-35.563	15.665	0	0	PROA
ATOM 9	96	HA	ILE P 6	0	14.368	-34.811	14.89	0	0	PROA
ATOM 9	97	CB	ILE P 6	0	13.405	-35.039	16.788	0	0	PROA
ATOM 9	98	HB	ILE P 6	0	13.243	-35.896	17.476	0	0	PROA
ATOM 9	99	CG2	ILE P 6	0	13.972	-33.811	17.62	0	0	PROA
ATOM 10	0	HG21	ILE P 6	0	13.14	-33.569	18.315	0	0	PROA
ATOM 10	1	HG22	ILE P 6	0	14.136	-32.951	16.936	0	0	PROA
ATOM 10	2	HG23	ILE P 6	0	14.92	-33.97	18.176	0	0	PROA
ATOM 10	3	CG1	ILE P 6	0	11.965	-34.687	16.266	0	0	PROA
ATOM 10	4	HG11	ILE P 6	0	11.432	-34.218	17.121	0	0	PROA
ATOM 10	5	HG12	ILE P 6	0	11.431	-35.592	15.907	0	0	PROA
ATOM 10	6	CD	ILE P 6	0	11.97	-33.705	15.105	0	0	PROA
ATOM 10	7	HD1	ILE P 6	0	12.045	-34.199	14.113	0	0	PROA
ATOM 10	8	HD2	ILE P 6	0	12.796	-32.982	15.272	0	0	PROA
ATOM 10	9	HD3	ILE P 6	0	10.986	-33.19	15.08	0	0	PROA
ATOM 10	10	C	ILE P 6	0	15.721	-35.795	16.29	0	0	PROA
ATOM 10	11	O	ILE P 6	0	16.133	-36.797	16.869	0	0	PROA
ATOM 10	12	N	SER P 6	1	16.576	-34.738	16.065	0	0	PROA
ATOM 10	13	HN	SER P 6	1	16.169	-33.922	15.66	0	0	PROA
ATOM 10	14	CA	SER P 6	1	17.943	-34.64	16.505	0	0	PROA
ATOM 10	15	HA	SER P 6	1	18.226	-35.582	16.952	0	0	PROA
ATOM 10	16	CB	SER P 6	1	18.904	-34.278	15.311	0	0	PROA
ATOM 10	17	HB1	SER P 6	1	18.653	-33.321	14.806	0	0	PROA
ATOM 10	18	HB2	SER P 6	1	18.85	-35.009	14.477	0	0	PROA
ATOM 10	19	OG	SER P 6	1	20.29	-34.261	15.726	0	0	PROA
ATOM 10	20	HG1	SER P 6	1	20.616	-35.153	15.589	0	0	PROA
ATOM 10	21	C	SER P 6	1	17.998	-33.6	17.605	0	0	PROA
ATOM 10	22	O	SER P 6	1	17.84	-32.366	17.512	0	0	PROA
ATOM 10	23	N	PHE P 6	2	18.243	-34.105	18.845	0	0	PROA
ATOM 10	24	HN	PHE P 6	2	18.435	-35.083	18.864	0	0	PROA
ATOM 10	25	CA	PHE P 6	2	18.284	-33.453	20.099	0	0	PROA
ATOM 10	26	HA	PHE P 6	2	17.759	-32.511	20.044	0	0	PROA
ATOM 10	27	CB	PHE P 6	2	17.566	-34.297	21.154	0	0	PROA
ATOM 10	28	HB1	PHE P 6	2	17.421	-33.727	22.096	0	0	PROA
ATOM 10	29	HB2	PHE P 6	2	18.21	-35.185	21.333	0	0	PROA
ATOM 10	30	CG	PHE P 6	2	16.167	-34.794	20.931	0	0	PROA
ATOM 10	31	CD1	PHE P 6	2	15.926	-36.032	20.349	0	0	PROA
ATOM 10	32	HD1	PHE P 6	2	16.681	-36.681	19.931	0	0	PROA
ATOM 10	33	CE1	PHE P 6	2	14.636	-36.476	20.114	0	0	PROA
ATOM 10	34	HE1	PHE P 6	2	14.508	-37.427	19.618	0	0	PROA
ATOM 10	35	CZ	PHE P 6	2	13.552	-35.802	20.551	0	0	PROA
ATOM 10	36	HZ	PHE P 6	2	12.578	-36.201	20.31	0	0	PROA
ATOM 10	37	CD2	PHE P 6	2	15.032	-34.091	21.45	0	0	PROA
ATOM 10	38	HD2	PHE P 6	2	15.15	-33.305	22.181	0	0	PROA
ATOM 10	39	CE2	PHE P 6	2	13.731	-34.601	21.226	0	0	PROA
ATOM 10	40	HE2	PHE P 6	2	12.846	-34.069	21.546	0	0	PROA
ATOM 10	41	C	PHE P 6	2	19.667	-33.084	20.52	0	0	PROA
ATOM 10	42	O	PHE P 6	2	20.437	-33.889	20.941	0	0	PROA
ATOM 10	43	N	THR P 6	3	19.959	-31.726	20.561	0	0	PROA
ATOM 10	44	HN	THR P 6	3	19.337	-31.062	20.153	0	0	PROA
ATOM 10	45	CA	THR P 6	3	21.19	-31.274	21.233	0	0	PROA
ATOM 10	46	HA	THR P 6	3	21.884	-32.091	21.109	0	0	PROA
ATOM 10	47	CB	THR P 6	3	21.789	-30.153	20.517	0	0	PROA
ATOM 10	48	HB	THR P 6	3	21.178	-29.235	20.381	0	0	PROA
ATOM 10	49	OG1	THR P 6	3	22.147	-30.482	19.226	0	0	PROA
ATOM 10	50	HG1	THR P 6	3	22.633	-31.31	19.237	0	0	PROA
ATOM 10	51	CG2	THR P 6	3	23.132	-29.738	21.126	0	0	PROA
ATOM 10	52	HG21	THR P 6	3	23.026	-29.479	22.201	0	0	PROA
ATOM 10	53	HG22	THR P 6	3	23.525	-28.894	20.52	0	0	PROA
ATOM 10	54	HG23	THR P 6	3	23.831	-30.597	21.034	0	0	PROA
ATOM 10	55	C	THR P 6	3	20.949	-30.87	22.682	0	0	PROA
ATOM 10	56	O	THR P 6	3	20.244	-29.951	22.988	0	0	PROA
ATOM 10	57	N	VAL P 6	4	21.635	-31.555	23.616	0	0	PROA
ATOM 10	58	HN	VAL P 6	4	22.321	-32.231	23.356	0	0	PROA
ATOM 10	59	CA	VAL P 6	4	21.244	-31.542	25.023	0	0	PROA
ATOM 10	60	HA	VAL P 6	4	20.398	-30.871	25.048	0	0	PROA
ATOM 10	61	CB	VAL P 6	4	20.989	-33	25.477	0	0	PROA
ATOM 10	62	HB	VAL P 6	4	21.945	-33.552	25.35	0	0	PROA
ATOM 10	63	CG1	VAL P 6	4	20.488	-32.792	26.886	0	0	PROA
ATOM 10	64	HG11	VAL P 6	4	19.788	-31.932	26.96	0	0	PROA
ATOM 10	65	HG12	VAL P 6	4	21.228	-32.661	27.704	0	0	PROA
ATOM 10	66	HG13	VAL P 6	4	19.962	-33.729	27.169	0	0	PROA
ATOM 10	67	CG2	VAL P 6	4	19.909	-33.746	24.658	0	0	PROA
ATOM 10	68	HG21	VAL P 6	4	20.028	-34.821	24.913	0	0	PROA
ATOM 10	69	HG22	VAL P 6	4	20.161	-33.719	23.577	0	0	PROA
ATOM 10	70	HG23	VAL P 6	4	18.845	-33.429	24.705	0	0	PROA
ATOM 10	71	C	VAL P 6	4	22.299	-30.786	25.806	0	0	PROA
ATOM 10	72	O	VAL P 6	4	23.43	-31.257	25.91	0	0	PROA
ATOM 10	73	N	TRP P 6	5	21.829	-29.662	26.45	0	0	PROA
ATOM 10	74	HN	TRP P 6	5	20.849	-29.485	26.473	0	0	PROA
ATOM 10	75	CA	TRP P 6	5	22.652	-28.757	27.318	0	0	PROA
ATOM 10	76	HA	TRP P 6	5	23.637	-28.747	26.876	0	0	PROA
ATOM 10	77	CB	TRP P 6	5	22.109	-27.302	27.283	0	0	PROA
ATOM 10	78	HB1	TRP P 6	5	21.162	-27.208	27.857	0	0	PROA
ATOM 10	79	HB2	TRP P 6	5	21.802	-27.177	26.223	0	0	PROA
ATOM 10	80	CG	TRP P 6	5	23.04	-26.181	27.661	0	0	PROA
ATOM 10	81	CD1	TRP P 6	5	23.176	-25.662	28.94	0	0	PROA
ATOM 10	82	HD1	TRP P 6	5	22.473	-25.797	29.748	0	0	PROA
ATOM 10	83	NE1	TRP P 6	5	24.209	-24.779	28.866	0	0	PROA
ATOM 10	84	HE1	TRP P 6	5	24.316	-24.018	29.466	0	0	PROA
ATOM 10	85	CE2	TRP P 6	5	24.759	-24.779	27.634	0	0	PROA
ATOM 10	86	CD2	TRP P 6	5	24.072	-25.706	26.854	0	0	PROA
ATOM 10	87	CE3	TRP P 6	5	24.385	-25.837	25.496	0	0	PROA
ATOM 10	88	HE3	TRP P 6	5	23.816	-26.514	24.875	0	0	PROA
ATOM 10	89	CZ3	TRP P 6	5	25.471	-25.13	24.975	0	0	PROA
ATOM 10	90	HZ3	TRP P 6	5	25.855	-25.304	23.981	0	0	PROA
ATOM 10	91	CZ2	TRP P 6	5	25.835	-24.08	27.036	0	0	PROA
ATOM 10	92	HZ2	TRP P 6	5	26.436	-23.43	27.655	0	0	PROA
ATOM 10	93	CH2	TRP P 6	5	26.138	-24.217	25.732	0	0	PROA
ATOM 10	94	HH2	TRP P 6	5	26.994	-23.678	25.352	0	0	PROA
ATOM 10	95	C	TRP P 6	5	22.637	-29.203	28.749	0	0	PROA
ATOM 10	96	O	TRP P 6	5	21.566	-29.463	29.251	0	0	PROA
ATOM 10	97	N	ASP P 6	6	23.746	-29.198	29.44	0	0	PROA
ATOM 10	98	HN	ASP P 6	6	24.583	-29.094	28.907	0	0	PROA
ATOM 10	99	CA	ASP P 6	6	23.833	-29.199	30.906	0	0	PROA
ATOM 11	0	HA	ASP P 6	6	22.86	-28.825	31.187	0	0	PROA
ATOM 11	1	CB	ASP P 6	6	24.07	-30.604	31.525	0	0	PROA
ATOM 11	2	HB1	ASP P 6	6	24.936	-31.141	31.081	0	0	PROA
ATOM 11	3	HB2	ASP P 6	6	23.157	-31.179	31.261	0	0	PROA
ATOM 11	4	CG	ASP P 6	6	23.971	-30.697	32.995	0	0	PROA
ATOM 11	5	OD1	ASP P 6	6	23.032	-30.137	33.62	0	0	PROA
ATOM 11	6	OD2	ASP P 6	6	24.703	-31.439	33.654	0	0	PROA
ATOM 11	7	C	ASP P 6	6	24.844	-28.134	31.436	0	0	PROA
ATOM 11	8	O	ASP P 6	6	25.682	-27.687	30.643	0	0	PROA
ATOM 11	9	N	VAL P 6	7	24.773	-27.79	32.719	0	0	PROA
ATOM 11	10	HN	VAL P 6	7	24.086	-28.263	33.265	0	0	PROA
ATOM 11	11	CA	VAL P 6	7	25.7	-26.96	33.447	0	0	PROA
ATOM 11	12	HA	VAL P 6	7	26.41	-26.505	32.771	0	0	PROA
ATOM 11	13	CB	VAL P 6	7	25.136	-25.663	34.026	0	0	PROA
ATOM 11	14	HB	VAL P 6	7	24.508	-25.665	34.943	0	0	PROA
ATOM 11	15	CG1	VAL P 6	7	26.24	-24.587	34.263	0	0	PROA
ATOM 11	16	HG11	VAL P 6	7	26.578	-24.203	33.276	0	0	PROA
ATOM 11	17	HG12	VAL P 6	7	27.02	-25.023	34.923	0	0	PROA
ATOM 11	18	HG13	VAL P 6	7	25.694	-23.76	34.765	0	0	PROA
ATOM 11	19	CG2	VAL P 6	7	24.09	-25.1	32.992	0	0	PROA
ATOM 11	20	HG21	VAL P 6	7	24.422	-25.407	31.977	0	0	PROA
ATOM 11	21	HG22	VAL P 6	7	23.979	-24.001	33.112	0	0	PROA
ATOM 11	22	HG23	VAL P 6	7	23.088	-25.559	33.129	0	0	PROA
ATOM 11	23	C	VAL P 6	7	26.409	-27.83	34.467	0	0	PROA
ATOM 11	24	O	VAL P 6	7	25.873	-28.796	35.056	0	0	PROA
ATOM 11	25	N	GLY P 6	8	27.677	-27.599	34.65	0	0	PROA
ATOM 11	26	HN	GLY P 6	8	28.094	-26.85	34.141	0	0	PROA
ATOM 11	27	CA	GLY P 6	8	28.595	-28.12	35.62	0	0	PROA
ATOM 11	28	HA1	GLY P 6	8	29.23	-28.764	35.029	0	0	PROA
ATOM 11	29	HA2	GLY P 6	8	28.126	-28.821	36.294	0	0	PROA
ATOM 11	30	C	GLY P 6	8	29.376	-27.056	36.304	0	0	PROA
ATOM 11	31	O	GLY P 6	8	29.726	-26.04	35.72	0	0	PROA
ATOM 11	32	N	GLY P 6	9	29.782	-27.245	37.6	0	0	PROA
ATOM 11	33	HN	GLY P 6	9	29.286	-28.01	38.003	0	0	PROA
ATOM 11	34	CA	GLY P 6	9	30.698	-26.363	38.287	0	0	PROA
ATOM 11	35	HA1	GLY P 6	9	30.667	-25.393	37.815	0	0	PROA
ATOM 11	36	HA2	GLY P 6	9	31.566	-26.997	38.394	0	0	PROA
ATOM 11	37	C	GLY P 6	9	30.157	-26.1	39.673	0	0	PROA
ATOM 11	38	O	GLY P 6	9	29.039	-26.501	40.106	0	0	PROA
ATOM 11	39	N	GLN P 7	0	30.843	-25.265	40.447	0	0	PROA
ATOM 11	40	HN	GLN P 7	0	31.618	-24.699	40.177	0	0	PROA
ATOM 11	41	CA	GLN P 7	0	30.706	-25.086	41.929	0	0	PROA
ATOM 11	42	HA	GLN P 7	0	29.693	-25.353	42.194	0	0	PROA
ATOM 11	43	CB	GLN P 7	0	31.798	-25.881	42.648	0	0	PROA
ATOM 11	44	HB1	GLN P 7	0	31.596	-25.869	43.74	0	0	PROA
ATOM 11	45	HB2	GLN P 7	0	32.809	-25.448	42.497	0	0	PROA
ATOM 11	46	CG	GLN P 7	0	31.712	-27.403	42.31	0	0	PROA
ATOM 11	47	HG1	GLN P 7	0	32.468	-27.992	42.871	0	0	PROA
ATOM 11	48	HG2	GLN P 7	0	32.084	-27.442	41.264	0	0	PROA
ATOM 11	49	CD	GLN P 7	0	30.304	-28.096	42.436	0	0	PROA
ATOM 11	50	OE1	GLN P 7	0	30.03	-29.039	41.641	0	0	PROA
ATOM 11	51	NE2	GLN P 7	0	29.452	-27.726	43.425	0	0	PROA
ATOM 11	52	HE21	GLN P 7	0	28.649	-28.311	43.543	0	0	PROA
ATOM 11	53	HE22	GLN P 7	0	29.872	-27.196	44.161	0	0	PROA
ATOM 11	54	C	GLN P 7	0	30.78	-23.631	42.333	0	0	PROA
ATOM 11	55	O	GLN P 7	0	30.139	-22.797	41.732	0	0	PROA
ATOM 11	56	N	ASP P 7	1	31.453	-23.298	43.47	0	0	PROA
ATOM 11	57	HN	ASP P 7	1	32.078	-23.91	43.948	0	0	PROA
ATOM 11	58	CA	ASP P 7	1	31.173	-22.124	44.327	0	0	PROA
ATOM 11	59	HA	ASP P 7	1	30.184	-22.236	44.746	0	0	PROA
ATOM 11	60	CB	ASP P 7	1	32.416	-21.9	45.299	0	0	PROA
ATOM 11	61	HB1	ASP P 7	1	32.121	-21.126	46.039	0	0	PROA
ATOM 11	62	HB2	ASP P 7	1	33.325	-21.684	44.699	0	0	PROA
ATOM 11	63	CG	ASP P 7	1	32.707	-23.206	46.022	0	0	PROA
ATOM 11	64	OD1	ASP P 7	1	31.762	-23.959	46.29	0	0	PROA
ATOM 11	65	OD2	ASP P 7	1	33.84	-23.487	46.404	0	0	PROA
ATOM 11	66	C	ASP P 7	1	30.937	-20.798	43.699	0	0	PROA
ATOM 11	67	O	ASP P 7	1	30.042	-20.059	44.024	0	0	PROA
ATOM 11	68	N	LYS P 7	2	31.856	-20.447	42.764	0	0	PROA
ATOM 11	69	HN	LYS P 7	2	32.606	-21.078	42.58	0	0	PROA
ATOM 11	70	CA	LYS P 7	2	31.905	-19.181	42.099	0	0	PROA
ATOM 11	71	HA	LYS P 7	2	31.614	-18.389	42.773	0	0	PROA
ATOM 11	72	CB	LYS P 7	2	33.319	-18.826	41.619	0	0	PROA
ATOM 11	73	HB1	LYS P 7	2	33.163	-17.925	40.989	0	0	PROA
ATOM 11	74	HB2	LYS P 7	2	33.715	-19.552	40.877	0	0	PROA
ATOM 11	75	CG	LYS P 7	2	34.314	-18.622	42.77	0	0	PROA
ATOM 11	76	HG1	LYS P 7	2	35.331	-18.412	42.375	0	0	PROA
ATOM 11	77	HG2	LYS P 7	2	34.429	-19.48	43.467	0	0	PROA
ATOM 11	78	CD	LYS P 7	2	33.891	-17.334	43.576	0	0	PROA
ATOM 11	79	HD1	LYS P 7	2	33.005	-17.482	44.229	0	0	PROA
ATOM 11	80	HD2	LYS P 7	2	33.551	-16.61	42.805	0	0	PROA
ATOM 11	81	CE	LYS P 7	2	35.11	-16.722	44.311	0	0	PROA
ATOM 11	82	HE1	LYS P 7	2	34.884	-15.799	44.886	0	0	PROA
ATOM 11	83	HE2	LYS P 7	2	35.835	-16.411	43.529	0	0	PROA
ATOM 11	84	NZ	LYS P 7	2	35.798	-17.669	45.233	0	0	PROA
ATOM 11	85	HZ1	LYS P 7	2	35.158	-17.991	45.987	0	0	PROA
ATOM 11	86	HZ2	LYS P 7	2	36.698	-17.269	45.567	0	0	PROA
ATOM 11	87	HZ3	LYS P 7	2	36.064	-18.537	44.727	0	0	PROA
ATOM 11	88	C	LYS P 7	2	30.841	-19.053	40.9	0	0	PROA
ATOM 11	89	O	LYS P 7	2	30.367	-17.983	40.573	0	0	PROA
ATOM 11	90	N	ILE P 7	3	30.534	-20.207	40.293	0	0	PROA
ATOM 11	91	HN	ILE P 7	3	30.963	-21.077	40.523	0	0	PROA
ATOM 11	92	CA	ILE P 7	3	29.749	-20.351	39.055	0	0	PROA
ATOM 11	93	HA	ILE P 7	3	29.711	-19.399	38.546	0	0	PROA
ATOM 11	94	CB	ILE P 7	3	30.265	-21.381	38.025	0	0	PROA
ATOM 11	95	HB	ILE P 7	3	29.862	-22.374	38.32	0	0	PROA
ATOM 11	96	CG2	ILE P 7	3	29.684	-20.994	36.631	0	0	PROA
ATOM 11	97	HG21	ILE P 7	3	29.796	-19.896	36.499	0	0	PROA
ATOM 11	98	HG22	ILE P 7	3	28.613	-21.254	36.491	0	0	PROA
ATOM 11	99	HG23	ILE P 7	3	30.294	-21.584	35.914	0	0	PROA
ATOM 12	0	CG1	ILE P 7	3	31.843	-21.342	37.945	0	0	PROA
ATOM 12	1	HG11	ILE P 7	3	32.208	-22.103	37.221	0	0	PROA
ATOM 12	2	HG12	ILE P 7	3	32.179	-21.813	38.893	0	0	PROA
ATOM 12	3	CD	ILE P 7	3	32.465	-19.981	37.625	0	0	PROA
ATOM 12	4	HD1	ILE P 7	3	33.544	-20.068	37.375	0	0	PROA
ATOM 12	5	HD2	ILE P 7	3	32.34	-19.207	38.412	0	0	PROA
ATOM 12	6	HD3	ILE P 7	3	31.832	-19.616	36.788	0	0	PROA
ATOM 12	7	C	ILE P 7	3	28.368	-20.696	39.478	0	0	PROA
ATOM 12	8	O	ILE P 7	3	27.373	-20.496	38.701	0	0	PROA
ATOM 12	9	N	ARG P 7	4	28.096	-21.309	40.732	0	0	PROA
ATOM 12	10	HN	ARG P 7	4	28.815	-21.678	41.316	0	0	PROA
ATOM 12	11	CA	ARG P 7	4	26.8	-21.506	41.213	0	0	PROA
ATOM 12	12	HA	ARG P 7	4	26.237	-22.078	40.49	0	0	PROA
ATOM 12	13	CB	ARG P 7	4	26.789	-22.471	42.434	0	0	PROA
ATOM 12	14	HB1	ARG P 7	4	25.796	-22.433	42.932	0	0	PROA
ATOM 12	15	HB2	ARG P 7	4	27.704	-22.252	43.025	0	0	PROA
ATOM 12	16	CG	ARG P 7	4	27.077	-23.963	41.98	0	0	PROA
ATOM 12	17	HG1	ARG P 7	4	27.669	-24.524	42.734	0	0	PROA
ATOM 12	18	HG2	ARG P 7	4	27.637	-23.907	41.021	0	0	PROA
ATOM 12	19	CD	ARG P 7	4	25.818	-24.816	41.61	0	0	PROA
ATOM 12	20	HD1	ARG P 7	4	25.349	-24.326	40.73	0	0	PROA
ATOM 12	21	HD2	ARG P 7	4	25.111	-24.852	42.466	0	0	PROA
ATOM 12	22	NE	ARG P 7	4	26.386	-26.119	41.251	0	0	PROA
ATOM 12	23	HE	ARG P 7	4	27.35	-26.098	40.986	0	0	PROA
ATOM 12	24	CZ	ARG P 7	4	25.804	-27.296	41.329	0	0	PROA
ATOM 12	25	NH1	ARG P 7	4	24.543	-27.358	41.722	0	0	PROA
ATOM 12	26	HH11	ARG P 7	4	24.171	-28.283	41.799	0	0	PROA
ATOM 12	27	HH12	ARG P 7	4	23.958	-26.558	41.594	0	0	PROA
ATOM 12	28	NH2	ARG P 7	4	26.484	-28.297	40.932	0	0	PROA
ATOM 12	29	HH21	ARG P 7	4	27.383	-28.048	40.572	0	0	PROA
ATOM 12	30	HH22	ARG P 7	4	26.071	-29.174	40.682	0	0	PROA
ATOM 12	31	C	ARG P 7	4	25.9	-20.385	41.386	0	0	PROA
ATOM 12	32	O	ARG P 7	4	24.687	-20.519	41.124	0	0	PROA
ATOM 12	33	N	PRO P 7	5	26.334	-19.163	41.894	0	0	PROA
ATOM 12	34	CD	PRO P 7	5	27.598	-18.914	42.62	0	0	PROA
ATOM 12	35	HD1	PRO P 7	5	28.41	-18.937	41.862	0	0	PROA
ATOM 12	36	HD2	PRO P 7	5	27.797	-19.597	43.474	0	0	PROA
ATOM 12	37	CA	PRO P 7	5	25.34	-18.104	42.036	0	0	PROA
ATOM 12	38	HA	PRO P 7	5	24.379	-18.549	42.245	0	0	PROA
ATOM 12	39	CB	PRO P 7	5	25.892	-17.238	43.184	0	0	PROA
ATOM 12	40	HB1	PRO P 7	5	25.646	-17.698	44.165	0	0	PROA
ATOM 12	41	HB2	PRO P 7	5	25.606	-16.169	43.277	0	0	PROA
ATOM 12	42	CG	PRO P 7	5	27.424	-17.488	43.113	0	0	PROA
ATOM 12	43	HG1	PRO P 7	5	27.997	-16.873	42.386	0	0	PROA
ATOM 12	44	HG2	PRO P 7	5	27.965	-17.337	44.072	0	0	PROA
ATOM 12	45	C	PRO P 7	5	25.177	-17.486	40.688	0	0	PROA
ATOM 12	46	O	PRO P 7	5	24.222	-16.719	40.46	0	0	PROA
ATOM 12	47	N	LEU P 7	6	26.06	-17.769	39.688	0	0	PROA
ATOM 12	48	HN	LEU P 7	6	26.886	-18.287	39.898	0	0	PROA
ATOM 12	49	CA	LEU P 7	6	25.984	-17.274	38.262	0	0	PROA
ATOM 12	50	HA	LEU P 7	6	25.55	-16.291	38.154	0	0	PROA
ATOM 12	51	CB	LEU P 7	6	27.425	-17.213	37.723	0	0	PROA
ATOM 12	52	HB1	LEU P 7	6	27.465	-16.829	36.681	0	0	PROA
ATOM 12	53	HB2	LEU P 7	6	27.862	-18.234	37.699	0	0	PROA
ATOM 12	54	CG	LEU P 7	6	28.481	-16.286	38.446	0	0	PROA
ATOM 12	55	HG	LEU P 7	6	28.764	-16.807	39.385	0	0	PROA
ATOM 12	56	CD1	LEU P 7	6	29.698	-16.089	37.541	0	0	PROA
ATOM 12	57	HD11	LEU P 7	6	29.952	-17.071	37.088	0	0	PROA
ATOM 12	58	HD12	LEU P 7	6	30.581	-15.685	38.082	0	0	PROA
ATOM 12	59	HD13	LEU P 7	6	29.522	-15.533	36.596	0	0	PROA
ATOM 12	60	CD2	LEU P 7	6	27.789	-14.95	38.887	0	0	PROA
ATOM 12	61	HD21	LEU P 7	6	27.183	-14.606	38.022	0	0	PROA
ATOM 12	62	HD22	LEU P 7	6	28.522	-14.168	39.18	0	0	PROA
ATOM 12	63	HD23	LEU P 7	6	27.063	-15.016	39.725	0	0	PROA
ATOM 12	64	C	LEU P 7	6	25.22	-18.17	37.226	0	0	PROA
ATOM 12	65	O	LEU P 7	6	25.007	-17.857	36.103	0	0	PROA
ATOM 12	66	N	TRP P 7	7	24.674	-19.36	37.766	0	0	PROA
ATOM 12	67	HN	TRP P 7	7	24.687	-19.544	38.746	0	0	PROA
ATOM 12	68	CA	TRP P 7	7	24.304	-20.583	37.072	0	0	PROA
ATOM 12	69	HA	TRP P 7	7	25.18	-21.06	36.658	0	0	PROA
ATOM 12	70	CB	TRP P 7	7	23.769	-21.47	38.258	0	0	PROA
ATOM 12	71	HB1	TRP P 7	7	22.867	-21.04	38.743	0	0	PROA
ATOM 12	72	HB2	TRP P 7	7	24.625	-21.469	38.966	0	0	PROA
ATOM 12	73	CG	TRP P 7	7	23.382	-22.884	37.923	0	0	PROA
ATOM 12	74	CD1	TRP P 7	7	22.075	-23.341	37.841	0	0	PROA
ATOM 12	75	HD1	TRP P 7	7	21.251	-22.673	38.042	0	0	PROA
ATOM 12	76	NE1	TRP P 7	7	22.079	-24.721	37.599	0	0	PROA
ATOM 12	77	HE1	TRP P 7	7	21.375	-25.335	37.314	0	0	PROA
ATOM 12	78	CE2	TRP P 7	7	23.34	-25.157	37.48	0	0	PROA
ATOM 12	79	CD2	TRP P 7	7	24.213	-24.071	37.681	0	0	PROA
ATOM 12	80	CE3	TRP P 7	7	25.572	-24.283	37.762	0	0	PROA
ATOM 12	81	HE3	TRP P 7	7	26.131	-23.422	38.097	0	0	PROA
ATOM 12	82	CZ3	TRP P 7	7	26.11	-25.542	37.663	0	0	PROA
ATOM 12	83	HZ3	TRP P 7	7	27.153	-25.604	37.935	0	0	PROA
ATOM 12	84	CZ2	TRP P 7	7	23.865	-26.456	37.297	0	0	PROA
ATOM 12	85	HZ2	TRP P 7	7	23.217	-27.306	37.14	0	0	PROA
ATOM 12	86	CH2	TRP P 7	7	25.336	-26.707	37.44	0	0	PROA
ATOM 12	87	HH2	TRP P 7	7	25.776	-27.693	37.403	0	0	PROA
ATOM 12	88	C	TRP P 7	7	23.326	-20.489	35.889	0	0	PROA
ATOM 12	89	O	TRP P 7	7	23.632	-20.936	34.779	0	0	PROA
ATOM 12	90	N	ARG P 7	8	22.211	-19.734	36.027	0	0	PROA
ATOM 12	91	HN	ARG P 7	8	22.108	-19.205	36.866	0	0	PROA
ATOM 12	92	CA	ARG P 7	8	21.256	-19.418	35.002	0	0	PROA
ATOM 12	93	HA	ARG P 7	8	20.788	-20.336	34.679	0	0	PROA
ATOM 12	94	CB	ARG P 7	8	20.033	-18.574	35.57	0	0	PROA
ATOM 12	95	HB1	ARG P 7	8	20.508	-17.741	36.132	0	0	PROA
ATOM 12	96	HB2	ARG P 7	8	19.378	-19.145	36.263	0	0	PROA
ATOM 12	97	CG	ARG P 7	8	19.111	-17.947	34.535	0	0	PROA
ATOM 12	98	HG1	ARG P 7	8	19.654	-17.258	33.853	0	0	PROA
ATOM 12	99	HG2	ARG P 7	8	18.289	-17.416	35.06	0	0	PROA
ATOM 13	0	CD	ARG P 7	8	18.236	-19	33.794	0	0	PROA
ATOM 13	1	HD1	ARG P 7	8	17.709	-19.679	34.499	0	0	PROA
ATOM 13	2	HD2	ARG P 7	8	18.827	-19.632	33.098	0	0	PROA
ATOM 13	3	NE	ARG P 7	8	17.244	-18.156	32.998	0	0	PROA
ATOM 13	4	HE	ARG P 7	8	16.386	-17.819	33.386	0	0	PROA
ATOM 13	5	CZ	ARG P 7	8	17.55	-17.81	31.735	0	0	PROA
ATOM 13	6	NH1	ARG P 7	8	18.695	-18.186	31.076	0	0	PROA
ATOM 13	7	HH11	ARG P 7	8	18.868	-18.011	30.107	0	0	PROA
ATOM 13	8	HH12	ARG P 7	8	19.519	-18.35	31.618	0	0	PROA
ATOM 13	9	NH2	ARG P 7	8	16.678	-17.095	31.119	0	0	PROA
ATOM 13	10	HH21	ARG P 7	8	16.808	-16.846	30.159	0	0	PROA
ATOM 13	11	HH22	ARG P 7	8	15.869	-16.759	31.602	0	0	PROA
ATOM 13	12	C	ARG P 7	8	21.768	-18.676	33.733	0	0	PROA
ATOM 13	13	O	ARG P 7	8	21.205	-18.822	32.63	0	0	PROA
ATOM 13	14	N	HSD P 7	9	22.8	-17.758	34.025	0	0	PROA
ATOM 13	15	HN	HSD P 7	9	23.345	-17.891	34.849	0	0	PROA
ATOM 13	16	CA	HSD P 7	9	23.578	-17.176	32.833	0	0	PROA
ATOM 13	17	HA	HSD P 7	9	22.8	-16.718	32.24	0	0	PROA
ATOM 13	18	CB	HSD P 7	9	24.639	-16.106	33.139	0	0	PROA
ATOM 13	19	HB1	HSD P 7	9	24.848	-15.71	32.122	0	0	PROA
ATOM 13	20	HB2	HSD P 7	9	25.587	-16.487	33.575	0	0	PROA
ATOM 13	21	ND1	HSD P 7	9	24.192	-14.882	35.355	0	0	PROA
ATOM 13	22	HD1	HSD P 7	9	24.763	-15.432	35.964	0	0	PROA
ATOM 13	23	CG	HSD P 7	9	24.16	-14.949	34.01	0	0	PROA
ATOM 13	24	CE1	HSD P 7	9	23.604	-13.643	35.705	0	0	PROA
ATOM 13	25	HE1	HSD P 7	9	23.586	-13.42	36.772	0	0	PROA
ATOM 13	26	NE2	HSD P 7	9	23.332	-12.981	34.601	0	0	PROA
ATOM 13	27	CD2	HSD P 7	9	23.733	-13.758	33.601	0	0	PROA
ATOM 13	28	HD2	HSD P 7	9	23.695	-13.511	32.547	0	0	PROA
ATOM 13	29	C	HSD P 7	9	24.288	-18.208	31.996	0	0	PROA
ATOM 13	30	O	HSD P 7	9	24.661	-17.917	30.863	0	0	PROA
ATOM 13	31	N	TYR P 8	0	24.424	-19.434	32.436	0	0	PROA
ATOM 13	32	HN	TYR P 8	0	24.162	-19.687	33.365	0	0	PROA
ATOM 13	33	CA	TYR P 8	0	25.087	-20.508	31.649	0	0	PROA
ATOM 13	34	HA	TYR P 8	0	25.481	-20.029	30.765	0	0	PROA
ATOM 13	35	CB	TYR P 8	0	26.263	-21.115	32.391	0	0	PROA
ATOM 13	36	HB1	TYR P 8	0	26.715	-21.848	31.689	0	0	PROA
ATOM 13	37	HB2	TYR P 8	0	25.873	-21.614	33.304	0	0	PROA
ATOM 13	38	CG	TYR P 8	0	27.215	-20.116	32.901	0	0	PROA
ATOM 13	39	CD1	TYR P 8	0	27.265	-19.748	34.231	0	0	PROA
ATOM 13	40	HD1	TYR P 8	0	26.551	-20.115	34.954	0	0	PROA
ATOM 13	41	CE1	TYR P 8	0	28.086	-18.761	34.638	0	0	PROA
ATOM 13	42	HE1	TYR P 8	0	28.163	-18.584	35.7	0	0	PROA
ATOM 13	43	CZ	TYR P 8	0	28.847	-18.06	33.745	0	0	PROA
ATOM 13	44	OH	TYR P 8	0	29.8	-17.24	34.228	0	0	PROA
ATOM 13	45	HH	TYR P 8	0	30.543	-17.099	33.636	0	0	PROA
ATOM 13	46	CD2	TYR P 8	0	28.052	-19.478	32.02	0	0	PROA
ATOM 13	47	HD2	TYR P 8	0	28.126	-19.799	30.992	0	0	PROA
ATOM 13	48	CE2	TYR P 8	0	28.911	-18.448	32.407	0	0	PROA
ATOM 13	49	HE2	TYR P 8	0	29.591	-18.109	31.639	0	0	PROA
ATOM 13	50	C	TYR P 8	0	24.071	-21.51	31.077	0	0	PROA
ATOM 13	51	O	TYR P 8	0	24.428	-22.553	30.557	0	0	PROA
ATOM 13	52	N	PHE P 8	1	22.809	-21.221	31.126	0	0	PROA
ATOM 13	53	HN	PHE P 8	1	22.425	-20.367	31.469	0	0	PROA
ATOM 13	54	CA	PHE P 8	1	21.746	-22.092	30.659	0	0	PROA
ATOM 13	55	HA	PHE P 8	1	21.913	-23.117	30.954	0	0	PROA
ATOM 13	56	CB	PHE P 8	1	20.399	-21.629	31.266	0	0	PROA
ATOM 13	57	HB1	PHE P 8	1	19.564	-21.844	30.566	0	0	PROA
ATOM 13	58	HB2	PHE P 8	1	20.348	-20.519	31.268	0	0	PROA
ATOM 13	59	CG	PHE P 8	1	20.041	-22.318	32.606	0	0	PROA
ATOM 13	60	CD1	PHE P 8	1	18.678	-22.474	32.91	0	0	PROA
ATOM 13	61	HD1	PHE P 8	1	17.986	-22.207	32.125	0	0	PROA
ATOM 13	62	CE1	PHE P 8	1	18.249	-23.045	34.122	0	0	PROA
ATOM 13	63	HE1	PHE P 8	1	17.262	-23.429	34.333	0	0	PROA
ATOM 13	64	CZ	PHE P 8	1	19.401	-23.458	34.977	0	0	PROA
ATOM 13	65	HZ	PHE P 8	1	19.034	-23.786	35.938	0	0	PROA
ATOM 13	66	CD2	PHE P 8	1	21.015	-22.741	33.42	0	0	PROA
ATOM 13	67	HD2	PHE P 8	1	22.07	-22.53	33.319	0	0	PROA
ATOM 13	68	CE2	PHE P 8	1	20.679	-23.392	34.576	0	0	PROA
ATOM 13	69	HE2	PHE P 8	1	21.414	-23.685	35.312	0	0	PROA
ATOM 13	70	C	PHE P 8	1	21.49	-22.19	29.135	0	0	PROA
ATOM 13	71	O	PHE P 8	1	21.416	-23.266	28.528	0	0	PROA
ATOM 13	72	N	GLN P 8	2	21.538	-20.985	28.491	0	0	PROA
ATOM 13	73	HN	GLN P 8	2	21.801	-20.201	29.048	0	0	PROA
ATOM 13	74	CA	GLN P 8	2	21.411	-20.675	27.073	0	0	PROA
ATOM 13	75	HA	GLN P 8	2	21.604	-19.63	26.877	0	0	PROA
ATOM 13	76	CB	GLN P 8	2	22.502	-21.465	26.287	0	0	PROA
ATOM 13	77	HB1	GLN P 8	2	22.413	-21.207	25.21	0	0	PROA
ATOM 13	78	HB2	GLN P 8	2	22.218	-22.529	26.429	0	0	PROA
ATOM 13	79	CG	GLN P 8	2	24.032	-21.161	26.612	0	0	PROA
ATOM 13	80	HG1	GLN P 8	2	24.624	-21.615	25.789	0	0	PROA
ATOM 13	81	HG2	GLN P 8	2	24.481	-21.629	27.514	0	0	PROA
ATOM 13	82	CD	GLN P 8	2	24.404	-19.616	26.773	0	0	PROA
ATOM 13	83	OE1	GLN P 8	2	24.666	-18.914	25.75	0	0	PROA
ATOM 13	84	NE2	GLN P 8	2	24.343	-19.076	27.967	0	0	PROA
ATOM 13	85	HE21	GLN P 8	2	24.456	-18.083	28.005	0	0	PROA
ATOM 13	86	HE22	GLN P 8	2	23.891	-19.628	28.667	0	0	PROA
ATOM 13	87	C	GLN P 8	2	20.02	-20.733	26.487	0	0	PROA
ATOM 13	88	O	GLN P 8	2	18.992	-20.99	27.214	0	0	PROA
ATOM 13	89	N	ASN P 8	3	19.803	-20.564	25.186	0	0	PROA
ATOM 13	90	HN	ASN P 8	3	20.6	-20.287	24.655	0	0	PROA
ATOM 13	91	CA	ASN P 8	3	18.54	-20.587	24.57	0	0	PROA
ATOM 13	92	HA	ASN P 8	3	17.798	-20.249	25.278	0	0	PROA
ATOM 13	93	CB	ASN P 8	3	18.442	-19.6	23.311	0	0	PROA
ATOM 13	94	HB1	ASN P 8	3	17.476	-19.755	22.783	0	0	PROA
ATOM 13	95	HB2	ASN P 8	3	19.233	-19.931	22.605	0	0	PROA
ATOM 13	96	CG	ASN P 8	3	18.497	-18.117	23.684	0	0	PROA
ATOM 13	97	OD1	ASN P 8	3	19.107	-17.317	22.975	0	0	PROA
ATOM 13	98	ND2	ASN P 8	3	18.013	-17.734	24.897	0	0	PROA
ATOM 13	99	HD21	ASN P 8	3	17.942	-16.769	25.149	0	0	PROA
ATOM 14	0	HD22	ASN P 8	3	17.85	-18.443	25.583	0	0	PROA
ATOM 14	1	C	ASN P 8	3	18.066	-21.901	24.203	0	0	PROA
ATOM 14	2	O	ASN P 8	3	18.913	-22.784	23.928	0	0	PROA
ATOM 14	3	N	THR P 8	4	16.797	-22.354	24.283	0	0	PROA
ATOM 14	4	HN	THR P 8	4	16.238	-21.638	24.693	0	0	PROA
ATOM 14	5	CA	THR P 8	4	16.301	-23.672	24.118	0	0	PROA
ATOM 14	6	HA	THR P 8	4	16.967	-24.219	23.467	0	0	PROA
ATOM 14	7	CB	THR P 8	4	16.193	-24.411	25.432	0	0	PROA
ATOM 14	8	HB	THR P 8	4	17.192	-24.305	25.907	0	0	PROA
ATOM 14	9	OG1	THR P 8	4	15.969	-25.767	25.19	0	0	PROA
ATOM 14	10	HG1	THR P 8	4	16.794	-26.189	25.438	0	0	PROA
ATOM 14	11	CG2	THR P 8	4	15.099	-23.963	26.411	0	0	PROA
ATOM 14	12	HG21	THR P 8	4	15.381	-24.227	27.453	0	0	PROA
ATOM 14	13	HG22	THR P 8	4	14.085	-24.412	26.36	0	0	PROA
ATOM 14	14	HG23	THR P 8	4	15.017	-22.865	26.257	0	0	PROA
ATOM 14	15	C	THR P 8	4	14.938	-23.514	23.538	0	0	PROA
ATOM 14	16	O	THR P 8	4	14.27	-22.463	23.599	0	0	PROA
ATOM 14	17	N	GLN P 8	5	14.469	-24.536	22.857	0	0	PROA
ATOM 14	18	HN	GLN P 8	5	15.054	-25.34	22.924	0	0	PROA
ATOM 14	19	CA	GLN P 8	5	13.107	-24.719	22.519	0	0	PROA
ATOM 14	20	HA	GLN P 8	5	12.578	-23.813	22.776	0	0	PROA
ATOM 14	21	CB	GLN P 8	5	12.984	-24.925	21.004	0	0	PROA
ATOM 14	22	HB1	GLN P 8	5	13.419	-25.914	20.746	0	0	PROA
ATOM 14	23	HB2	GLN P 8	5	13.729	-24.237	20.55	0	0	PROA
ATOM 14	24	CG	GLN P 8	5	11.576	-24.622	20.308	0	0	PROA
ATOM 14	25	HG1	GLN P 8	5	10.957	-25.54	20.404	0	0	PROA
ATOM 14	26	HG2	GLN P 8	5	11.615	-24.567	19.199	0	0	PROA
ATOM 14	27	CD	GLN P 8	5	10.935	-23.298	20.728	0	0	PROA
ATOM 14	28	OE1	GLN P 8	5	11.502	-22.16	20.7	0	0	PROA
ATOM 14	29	NE2	GLN P 8	5	9.741	-23.476	21.22	0	0	PROA
ATOM 14	30	HE21	GLN P 8	5	9.189	-22.756	21.64	0	0	PROA
ATOM 14	31	HE22	GLN P 8	5	9.423	-24.419	21.322	0	0	PROA
ATOM 14	32	C	GLN P 8	5	12.416	-25.749	23.352	0	0	PROA
ATOM 14	33	O	GLN P 8	5	11.254	-26.114	23.19	0	0	PROA
ATOM 14	34	N	GLY P 8	6	13.105	-26.336	24.324	0	0	PROA
ATOM 14	35	HN	GLY P 8	6	14.024	-26	24.515	0	0	PROA
ATOM 14	36	CA	GLY P 8	6	12.573	-27.471	25.122	0	0	PROA
ATOM 14	37	HA1	GLY P 8	6	12.728	-28.305	24.454	0	0	PROA
ATOM 14	38	HA2	GLY P 8	6	11.532	-27.32	25.369	0	0	PROA
ATOM 14	39	C	GLY P 8	6	13.311	-27.786	26.365	0	0	PROA
ATOM 14	40	O	GLY P 8	6	14.536	-27.819	26.39	0	0	PROA
ATOM 14	41	N	LEU P 8	7	12.583	-27.967	27.46	0	0	PROA
ATOM 14	42	HN	LEU P 8	7	11.602	-28.104	27.35	0	0	PROA
ATOM 14	43	CA	LEU P 8	7	13.117	-28.162	28.747	0	0	PROA
ATOM 14	44	HA	LEU P 8	7	14.191	-28.076	28.824	0	0	PROA
ATOM 14	45	CB	LEU P 8	7	12.551	-27.335	29.979	0	0	PROA
ATOM 14	46	HB1	LEU P 8	7	13.188	-27.65	30.833	0	0	PROA
ATOM 14	47	HB2	LEU P 8	7	11.475	-27.425	30.243	0	0	PROA
ATOM 14	48	CG	LEU P 8	7	12.819	-25.806	29.799	0	0	PROA
ATOM 14	49	HG	LEU P 8	7	12.469	-25.5	28.79	0	0	PROA
ATOM 14	50	CD1	LEU P 8	7	11.976	-25.033	30.757	0	0	PROA
ATOM 14	51	HD11	LEU P 8	7	10.933	-25.177	30.403	0	0	PROA
ATOM 14	52	HD12	LEU P 8	7	12.257	-23.96	30.818	0	0	PROA
ATOM 14	53	HD13	LEU P 8	7	12.113	-25.444	31.78	0	0	PROA
ATOM 14	54	CD2	LEU P 8	7	14.289	-25.342	29.736	0	0	PROA
ATOM 14	55	HD21	LEU P 8	7	14.297	-24.247	29.548	0	0	PROA
ATOM 14	56	HD22	LEU P 8	7	14.77	-25.927	28.923	0	0	PROA
ATOM 14	57	HD23	LEU P 8	7	14.649	-25.739	30.709	0	0	PROA
ATOM 14	58	C	LEU P 8	7	12.856	-29.623	29.005	0	0	PROA
ATOM 14	59	O	LEU P 8	7	11.67	-30.084	28.981	0	0	PROA
ATOM 14	60	N	ILE P 8	8	13.918	-30.391	29.331	0	0	PROA
ATOM 14	61	HN	ILE P 8	8	14.898	-30.206	29.334	0	0	PROA
ATOM 14	62	CA	ILE P 8	8	13.708	-31.739	29.804	0	0	PROA
ATOM 14	63	HA	ILE P 8	8	12.707	-32.122	29.668	0	0	PROA
ATOM 14	64	CB	ILE P 8	8	14.506	-32.817	29.126	0	0	PROA
ATOM 14	65	HB	ILE P 8	8	15.59	-32.573	29.162	0	0	PROA
ATOM 14	66	CG2	ILE P 8	8	14.208	-34.161	29.849	0	0	PROA
ATOM 14	67	HG21	ILE P 8	8	14.75	-34.119	30.818	0	0	PROA
ATOM 14	68	HG22	ILE P 8	8	14.817	-34.961	29.377	0	0	PROA
ATOM 14	69	HG23	ILE P 8	8	13.112	-34.341	29.87	0	0	PROA
ATOM 14	70	CG1	ILE P 8	8	14.07	-32.997	27.678	0	0	PROA
ATOM 14	71	HG11	ILE P 8	8	14.059	-32.05	27.098	0	0	PROA
ATOM 14	72	HG12	ILE P 8	8	12.984	-33.23	27.639	0	0	PROA
ATOM 14	73	CD	ILE P 8	8	14.844	-34.001	26.821	0	0	PROA
ATOM 14	74	HD1	ILE P 8	8	15.928	-33.783	26.927	0	0	PROA
ATOM 14	75	HD2	ILE P 8	8	14.582	-33.899	25.746	0	0	PROA
ATOM 14	76	HD3	ILE P 8	8	14.647	-35.037	27.17	0	0	PROA
ATOM 14	77	C	ILE P 8	8	14.023	-31.662	31.275	0	0	PROA
ATOM 14	78	O	ILE P 8	8	15.195	-31.453	31.735	0	0	PROA
ATOM 14	79	N	PHE P 8	9	13.039	-31.786	32.141	0	0	PROA
ATOM 14	80	HN	PHE P 8	9	12.133	-31.976	31.769	0	0	PROA
ATOM 14	81	CA	PHE P 8	9	13.168	-31.532	33.497	0	0	PROA
ATOM 14	82	HA	PHE P 8	9	14.167	-31.181	33.712	0	0	PROA
ATOM 14	83	CB	PHE P 8	9	11.949	-30.754	33.993	0	0	PROA
ATOM 14	84	HB1	PHE P 8	9	11.118	-31.471	34.166	0	0	PROA
ATOM 14	85	HB2	PHE P 8	9	11.72	-29.824	33.431	0	0	PROA
ATOM 14	86	CG	PHE P 8	9	12.247	-30.111	35.375	0	0	PROA
ATOM 14	87	CD1	PHE P 8	9	12.082	-30.959	36.467	0	0	PROA
ATOM 14	88	HD1	PHE P 8	9	12.043	-32.037	36.403	0	0	PROA
ATOM 14	89	CE1	PHE P 8	9	12.464	-30.482	37.734	0	0	PROA
ATOM 14	90	HE1	PHE P 8	9	12.598	-31.194	38.534	0	0	PROA
ATOM 14	91	CZ	PHE P 8	9	12.752	-29.158	37.992	0	0	PROA
ATOM 14	92	HZ	PHE P 8	9	12.954	-28.808	38.994	0	0	PROA
ATOM 14	93	CD2	PHE P 8	9	12.754	-28.8	35.565	0	0	PROA
ATOM 14	94	HD2	PHE P 8	9	13.057	-28.066	34.833	0	0	PROA
ATOM 14	95	CE2	PHE P 8	9	12.945	-28.29	36.909	0	0	PROA
ATOM 14	96	HE2	PHE P 8	9	13.257	-27.256	36.932	0	0	PROA
ATOM 14	97	C	PHE P 8	9	13.188	-32.968	34.132	0	0	PROA
ATOM 14	98	O	PHE P 8	9	12.425	-33.849	33.738	0	0	PROA
ATOM 14	99	N	VAL P 9	0	14.159	-33.188	35.065	0	0	PROA
ATOM 15	0	HN	VAL P 9	0	14.834	-32.462	35.181	0	0	PROA
ATOM 15	1	CA	VAL P 9	0	14.35	-34.436	35.783	0	0	PROA
ATOM 15	2	HA	VAL P 9	0	13.485	-35.072	35.665	0	0	PROA
ATOM 15	3	CB	VAL P 9	0	15.602	-35.199	35.473	0	0	PROA
ATOM 15	4	HB	VAL P 9	0	16.48	-34.646	35.87	0	0	PROA
ATOM 15	5	CG1	VAL P 9	0	15.638	-36.606	36.21	0	0	PROA
ATOM 15	6	HG11	VAL P 9	0	16.3	-37.33	35.687	0	0	PROA
ATOM 15	7	HG12	VAL P 9	0	14.66	-37.103	36.038	0	0	PROA
ATOM 15	8	HG13	VAL P 9	0	15.803	-36.501	37.303	0	0	PROA
ATOM 15	9	CG2	VAL P 9	0	15.812	-35.465	33.937	0	0	PROA
ATOM 15	10	HG21	VAL P 9	0	15.814	-34.527	33.343	0	0	PROA
ATOM 15	11	HG22	VAL P 9	0	15.013	-36.1	33.499	0	0	PROA
ATOM 15	12	HG23	VAL P 9	0	16.755	-36.028	33.769	0	0	PROA
ATOM 15	13	C	VAL P 9	0	14.273	-33.962	37.209	0	0	PROA
ATOM 15	14	O	VAL P 9	0	14.793	-32.904	37.591	0	0	PROA
ATOM 15	15	N	VAL P 9	1	13.55	-34.783	37.988	0	0	PROA
ATOM 15	16	HN	VAL P 9	1	13.029	-35.564	37.652	0	0	PROA
ATOM 15	17	CA	VAL P 9	1	13.353	-34.651	39.369	0	0	PROA
ATOM 15	18	HA	VAL P 9	1	14.025	-33.914	39.783	0	0	PROA
ATOM 15	19	CB	VAL P 9	1	12.038	-34.111	39.787	0	0	PROA
ATOM 15	20	HB	VAL P 9	1	11.843	-33.259	39.102	0	0	PROA
ATOM 15	21	CG1	VAL P 9	1	10.864	-35.094	39.594	0	0	PROA
ATOM 15	22	HG11	VAL P 9	1	9.872	-34.648	39.367	0	0	PROA
ATOM 15	23	HG12	VAL P 9	1	10.68	-35.798	40.434	0	0	PROA
ATOM 15	24	HG13	VAL P 9	1	11.105	-35.651	38.663	0	0	PROA
ATOM 15	25	CG2	VAL P 9	1	11.959	-33.721	41.256	0	0	PROA
ATOM 15	26	HG21	VAL P 9	1	12.037	-34.67	41.828	0	0	PROA
ATOM 15	27	HG22	VAL P 9	1	10.934	-33.378	41.508	0	0	PROA
ATOM 15	28	HG23	VAL P 9	1	12.784	-32.989	41.386	0	0	PROA
ATOM 15	29	C	VAL P 9	1	13.655	-36.036	39.92	0	0	PROA
ATOM 15	30	O	VAL P 9	1	13.195	-37.054	39.365	0	0	PROA
ATOM 15	31	N	ASP P 9	2	14.531	-36.227	40.899	0	0	PROA
ATOM 15	32	HN	ASP P 9	2	14.95	-35.422	41.311	0	0	PROA
ATOM 15	33	CA	ASP P 9	2	14.507	-37.344	41.734	0	0	PROA
ATOM 15	34	HA	ASP P 9	2	14.569	-38.274	41.189	0	0	PROA
ATOM 15	35	CB	ASP P 9	2	15.742	-37.253	42.608	0	0	PROA
ATOM 15	36	HB1	ASP P 9	2	15.952	-36.214	42.941	0	0	PROA
ATOM 15	37	HB2	ASP P 9	2	16.624	-37.443	41.959	0	0	PROA
ATOM 15	38	CG	ASP P 9	2	15.847	-38.078	43.9	0	0	PROA
ATOM 15	39	OD1	ASP P 9	2	16.945	-38.048	44.511	0	0	PROA
ATOM 15	40	OD2	ASP P 9	2	14.896	-38.754	44.379	0	0	PROA
ATOM 15	41	C	ASP P 9	2	13.216	-37.494	42.511	0	0	PROA
ATOM 15	42	O	ASP P 9	2	12.804	-36.602	43.251	0	0	PROA
ATOM 15	43	N	SER P 9	3	12.405	-38.567	42.4	0	0	PROA
ATOM 15	44	HN	SER P 9	3	12.643	-39.263	41.727	0	0	PROA
ATOM 15	45	CA	SER P 9	3	11.096	-38.702	43.071	0	0	PROA
ATOM 15	46	HA	SER P 9	3	10.681	-37.705	43.082	0	0	PROA
ATOM 15	47	CB	SER P 9	3	10.184	-39.704	42.348	0	0	PROA
ATOM 15	48	HB1	SER P 9	3	9.128	-39.778	42.684	0	0	PROA
ATOM 15	49	HB2	SER P 9	3	10.616	-40.725	42.432	0	0	PROA
ATOM 15	50	OG	SER P 9	3	10.251	-39.427	40.926	0	0	PROA
ATOM 15	51	HG1	SER P 9	3	11.159	-39.59	40.66	0	0	PROA
ATOM 15	52	C	SER P 9	3	11.105	-39.129	44.504	0	0	PROA
ATOM 15	53	O	SER P 9	3	10.111	-39.248	45.16	0	0	PROA
ATOM 15	54	N	ASN P 9	4	12.305	-39.523	44.994	0	0	PROA
ATOM 15	55	HN	ASN P 9	4	13.159	-39.33	44.517	0	0	PROA
ATOM 15	56	CA	ASN P 9	4	12.533	-40.05	46.36	0	0	PROA
ATOM 15	57	HA	ASN P 9	4	11.715	-40.677	46.684	0	0	PROA
ATOM 15	58	CB	ASN P 9	4	13.712	-41.04	46.329	0	0	PROA
ATOM 15	59	HB1	ASN P 9	4	14.609	-40.384	46.339	0	0	PROA
ATOM 15	60	HB2	ASN P 9	4	13.64	-41.672	45.418	0	0	PROA
ATOM 15	61	CG	ASN P 9	4	13.76	-42.046	47.486	0	0	PROA
ATOM 15	62	OD1	ASN P 9	4	12.754	-42.7	47.808	0	0	PROA
ATOM 15	63	ND2	ASN P 9	4	14.903	-42.142	48.178	0	0	PROA
ATOM 15	64	HD21	ASN P 9	4	14.926	-42.835	48.898	0	0	PROA
ATOM 15	65	HD22	ASN P 9	4	15.606	-41.43	48.174	0	0	PROA
ATOM 15	66	C	ASN P 9	4	12.793	-39.009	47.401	0	0	PROA
ATOM 15	67	O	ASN P 9	4	12.055	-38.901	48.355	0	0	PROA
ATOM 15	68	N	ASP P 9	5	13.807	-38.152	47.243	0	0	PROA
ATOM 15	69	HN	ASP P 9	5	14.314	-38.176	46.385	0	0	PROA
ATOM 15	70	CA	ASP P 9	5	14.183	-37.069	48.187	0	0	PROA
ATOM 15	71	HA	ASP P 9	5	14.205	-37.601	49.126	0	0	PROA
ATOM 15	72	CB	ASP P 9	5	15.621	-36.569	47.718	0	0	PROA
ATOM 15	73	HB1	ASP P 9	5	15.561	-36.327	46.635	0	0	PROA
ATOM 15	74	HB2	ASP P 9	5	16.311	-37.439	47.733	0	0	PROA
ATOM 15	75	CG	ASP P 9	5	16.217	-35.482	48.519	0	0	PROA
ATOM 15	76	OD1	ASP P 9	5	15.528	-34.919	49.333	0	0	PROA
ATOM 15	77	OD2	ASP P 9	5	17.364	-35.066	48.197	0	0	PROA
ATOM 15	78	C	ASP P 9	5	13.096	-35.907	48.272	0	0	PROA
ATOM 15	79	O	ASP P 9	5	13.074	-35.071	47.361	0	0	PROA
ATOM 15	80	N	ARG P 9	6	12.214	-35.848	49.291	0	0	PROA
ATOM 15	81	HN	ARG P 9	6	12.368	-36.499	50.03	0	0	PROA
ATOM 15	82	CA	ARG P 9	6	11.092	-34.934	49.465	0	0	PROA
ATOM 15	83	HA	ARG P 9	6	10.318	-35.159	48.747	0	0	PROA
ATOM 15	84	CB	ARG P 9	6	10.455	-35.096	50.821	0	0	PROA
ATOM 15	85	HB1	ARG P 9	6	9.723	-34.315	51.12	0	0	PROA
ATOM 15	86	HB2	ARG P 9	6	11.213	-35.312	51.604	0	0	PROA
ATOM 15	87	CG	ARG P 9	6	9.372	-36.238	50.713	0	0	PROA
ATOM 15	88	HG1	ARG P 9	6	8.515	-35.773	50.181	0	0	PROA
ATOM 15	89	HG2	ARG P 9	6	9.068	-36.59	51.722	0	0	PROA
ATOM 15	90	CD	ARG P 9	6	9.766	-37.548	50.001	0	0	PROA
ATOM 15	91	HD1	ARG P 9	6	10.617	-37.997	50.555	0	0	PROA
ATOM 15	92	HD2	ARG P 9	6	10.127	-37.329	48.973	0	0	PROA
ATOM 15	93	NE	ARG P 9	6	8.619	-38.529	49.883	0	0	PROA
ATOM 15	94	HE	ARG P 9	6	7.707	-38.276	50.206	0	0	PROA
ATOM 15	95	CZ	ARG P 9	6	8.788	-39.794	49.699	0	0	PROA
ATOM 15	96	NH1	ARG P 9	6	9.962	-40.199	49.297	0	0	PROA
ATOM 15	97	HH11	ARG P 9	6	10.657	-39.539	49.011	0	0	PROA
ATOM 15	98	HH12	ARG P 9	6	10.097	-41.155	49.036	0	0	PROA
ATOM 15	99	NH2	ARG P 9	6	7.835	-40.611	49.833	0	0	PROA
ATOM 16	0	HH21	ARG P 9	6	8.017	-41.583	49.686	0	0	PROA
ATOM 16	1	HH22	ARG P 9	6	6.895	-40.348	50.052	0	0	PROA
ATOM 16	2	C	ARG P 9	6	11.388	-33.443	49.408	0	0	PROA
ATOM 16	3	O	ARG P 9	6	10.585	-32.657	48.794	0	0	PROA
ATOM 16	4	N	GLU P 9	7	12.513	-33.04	49.926	0	0	PROA
ATOM 16	5	HN	GLU P 9	7	13.249	-33.68	50.135	0	0	PROA
ATOM 16	6	CA	GLU P 9	7	12.79	-31.677	50.035	0	0	PROA
ATOM 16	7	HA	GLU P 9	7	11.85	-31.161	50.163	0	0	PROA
ATOM 16	8	CB	GLU P 9	7	13.804	-31.317	51.173	0	0	PROA
ATOM 16	9	HB1	GLU P 9	7	14.091	-30.245	51.217	0	0	PROA
ATOM 16	10	HB2	GLU P 9	7	14.694	-31.958	51	0	0	PROA
ATOM 16	11	CG	GLU P 9	7	13.193	-31.754	52.564	0	0	PROA
ATOM 16	12	HG1	GLU P 9	7	13.411	-32.839	52.666	0	0	PROA
ATOM 16	13	HG2	GLU P 9	7	12.12	-31.486	52.46	0	0	PROA
ATOM 16	14	CD	GLU P 9	7	13.732	-31.037	53.784	0	0	PROA
ATOM 16	15	OE1	GLU P 9	7	14.433	-31.717	54.535	0	0	PROA
ATOM 16	16	OE2	GLU P 9	7	13.453	-29.853	53.942	0	0	PROA
ATOM 16	17	C	GLU P 9	7	13.313	-31.13	48.721	0	0	PROA
ATOM 16	18	O	GLU P 9	7	13.096	-29.967	48.338	0	0	PROA
ATOM 16	19	N	ARG P 9	8	14.07	-31.958	47.869	0	0	PROA
ATOM 16	20	HN	ARG P 9	8	14.333	-32.88	48.139	0	0	PROA
ATOM 16	21	CA	ARG P 9	8	14.629	-31.483	46.644	0	0	PROA
ATOM 16	22	HA	ARG P 9	8	14.989	-30.475	46.79	0	0	PROA
ATOM 16	23	CB	ARG P 9	8	15.866	-32.301	46.172	0	0	PROA
ATOM 16	24	HB1	ARG P 9	8	15.762	-32.669	45.129	0	0	PROA
ATOM 16	25	HB2	ARG P 9	8	15.979	-33.252	46.735	0	0	PROA
ATOM 16	26	CG	ARG P 9	8	17.294	-31.772	46.353	0	0	PROA
ATOM 16	27	HG1	ARG P 9	8	17.412	-30.966	45.597	0	0	PROA
ATOM 16	28	HG2	ARG P 9	8	18.035	-32.582	46.179	0	0	PROA
ATOM 16	29	CD	ARG P 9	8	17.421	-31.162	47.743	0	0	PROA
ATOM 16	30	HD1	ARG P 9	8	16.612	-30.467	48.056	0	0	PROA
ATOM 16	31	HD2	ARG P 9	8	18.38	-30.61	47.842	0	0	PROA
ATOM 16	32	NE	ARG P 9	8	17.448	-32.33	48.749	0	0	PROA
ATOM 16	33	HE	ARG P 9	8	17.431	-33.246	48.35	0	0	PROA
ATOM 16	34	CZ	ARG P 9	8	17.411	-32.325	50.071	0	0	PROA
ATOM 16	35	NH1	ARG P 9	8	17.636	-31.215	50.721	0	0	PROA
ATOM 16	36	HH11	ARG P 9	8	17.724	-30.294	50.34	0	0	PROA
ATOM 16	37	HH12	ARG P 9	8	17.593	-31.258	51.719	0	0	PROA
ATOM 16	38	NH2	ARG P 9	8	17.313	-33.424	50.756	0	0	PROA
ATOM 16	39	HH21	ARG P 9	8	16.845	-34.146	50.246	0	0	PROA
ATOM 16	40	HH22	ARG P 9	8	17.267	-33.26	51.741	0	0	PROA
ATOM 16	41	C	ARG P 9	8	13.529	-31.374	45.62	0	0	PROA
ATOM 16	42	O	ARG P 9	8	13.643	-30.55	44.691	0	0	PROA
ATOM 16	43	N	VAL P 9	9	12.328	-31.977	45.872	0	0	PROA
ATOM 16	44	HN	VAL P 9	9	12.323	-32.725	46.531	0	0	PROA
ATOM 16	45	CA	VAL P 9	9	11.138	-31.708	45.011	0	0	PROA
ATOM 16	46	HA	VAL P 9	9	11.429	-31.775	43.973	0	0	PROA
ATOM 16	47	CB	VAL P 9	9	10.062	-32.87	45.259	0	0	PROA
ATOM 16	48	HB	VAL P 9	9	9.932	-33.009	46.353	0	0	PROA
ATOM 16	49	CG1	VAL P 9	9	8.743	-32.517	44.551	0	0	PROA
ATOM 16	50	HG11	VAL P 9	9	8.999	-32.179	43.524	0	0	PROA
ATOM 16	51	HG12	VAL P 9	9	8.17	-31.742	45.103	0	0	PROA
ATOM 16	52	HG13	VAL P 9	9	8.026	-33.365	44.508	0	0	PROA
ATOM 16	53	CG2	VAL P 9	9	10.624	-34.166	44.727	0	0	PROA
ATOM 16	54	HG21	VAL P 9	9	10.065	-34.926	45.314	0	0	PROA
ATOM 16	55	HG22	VAL P 9	9	11.726	-34.217	44.856	0	0	PROA
ATOM 16	56	HG23	VAL P 9	9	10.476	-34.247	43.629	0	0	PROA
ATOM 16	57	C	VAL P 9	9	10.517	-30.289	45.288	0	0	PROA
ATOM 16	58	O	VAL P 9	9	9.856	-29.672	44.469	0	0	PROA
ATOM 16	59	N	ASN P 10	0	10.744	-29.732	46.499	0	0	PROA
ATOM 16	60	HN	ASN P 10	0	11.319	-30.216	47.154	0	0	PROA
ATOM 16	61	CA	ASN P 10	0	10.298	-28.44	46.868	0	0	PROA
ATOM 16	62	HA	ASN P 10	0	9.281	-28.319	46.524	0	0	PROA
ATOM 16	63	CB	ASN P 10	0	10.36	-28.375	48.475	0	0	PROA
ATOM 16	64	HB1	ASN P 10	0	9.846	-27.421	48.718	0	0	PROA
ATOM 16	65	HB2	ASN P 10	0	11.442	-28.343	48.727	0	0	PROA
ATOM 16	66	CG	ASN P 10	0	9.656	-29.516	49.248	0	0	PROA
ATOM 16	67	OD1	ASN P 10	0	8.759	-30.122	48.655	0	0	PROA
ATOM 16	68	ND2	ASN P 10	0	9.881	-29.653	50.546	0	0	PROA
ATOM 16	69	HD21	ASN P 10	0	9.265	-30.228	51.084	0	0	PROA
ATOM 16	70	HD22	ASN P 10	0	10.542	-28.992	50.903	0	0	PROA
ATOM 16	71	C	ASN P 10	0	11.167	-27.411	46.24	0	0	PROA
ATOM 16	72	O	ASN P 10	0	10.652	-26.394	45.877	0	0	PROA
ATOM 16	73	N	GLU P 10	1	12.451	-27.715	45.96	0	0	PROA
ATOM 16	74	HN	GLU P 10	1	12.809	-28.582	46.297	0	0	PROA
ATOM 16	75	CA	GLU P 10	1	13.33	-26.896	45.149	0	0	PROA
ATOM 16	76	HA	GLU P 10	1	13.21	-25.865	45.449	0	0	PROA
ATOM 16	77	CB	GLU P 10	1	14.793	-27.159	45.411	0	0	PROA
ATOM 16	78	HB1	GLU P 10	1	15.386	-26.493	44.749	0	0	PROA
ATOM 16	79	HB2	GLU P 10	1	15.074	-28.221	45.244	0	0	PROA
ATOM 16	80	CG	GLU P 10	1	15.399	-26.97	46.799	0	0	PROA
ATOM 16	81	HG1	GLU P 10	1	15.019	-27.663	47.58	0	0	PROA
ATOM 16	82	HG2	GLU P 10	1	15.124	-26.012	47.29	0	0	PROA
ATOM 16	83	CD	GLU P 10	1	16.87	-26.787	46.775	0	0	PROA
ATOM 16	84	OE1	GLU P 10	1	17.628	-27.541	47.42	0	0	PROA
ATOM 16	85	OE2	GLU P 10	1	17.331	-25.808	46.098	0	0	PROA
ATOM 16	86	C	GLU P 10	1	12.975	-27.072	43.653	0	0	PROA
ATOM 16	87	O	GLU P 10	1	12.803	-26.054	42.983	0	0	PROA
ATOM 16	88	N	ALA P 10	2	12.703	-28.343	43.212	0	0	PROA
ATOM 16	89	HN	ALA P 10	2	12.579	-29.192	43.718	0	0	PROA
ATOM 16	90	CA	ALA P 10	2	12.382	-28.543	41.808	0	0	PROA
ATOM 16	91	HA	ALA P 10	2	13.179	-28.194	41.17	0	0	PROA
ATOM 16	92	CB	ALA P 10	2	12.232	-30.083	41.669	0	0	PROA
ATOM 16	93	HB1	ALA P 10	2	11.887	-30.339	40.644	0	0	PROA
ATOM 16	94	HB2	ALA P 10	2	11.503	-30.42	42.437	0	0	PROA
ATOM 16	95	HB3	ALA P 10	2	13.254	-30.513	41.727	0	0	PROA
ATOM 16	96	C	ALA P 10	2	11.082	-27.773	41.419	0	0	PROA
ATOM 16	97	O	ALA P 10	2	10.966	-27.197	40.37	0	0	PROA
ATOM 16	98	N	ARG P 10	3	10.104	-27.728	42.378	0	0	PROA
ATOM 16	99	HN	ARG P 10	3	10.119	-28.3	43.194	0	0	PROA
ATOM 17	0	CA	ARG P 10	3	8.992	-26.81	42.306	0	0	PROA
ATOM 17	1	HA	ARG P 10	3	8.461	-27.063	41.4	0	0	PROA
ATOM 17	2	CB	ARG P 10	3	7.974	-27.082	43.538	0	0	PROA
ATOM 17	3	HB1	ARG P 10	3	8.645	-27.385	44.37	0	0	PROA
ATOM 17	4	HB2	ARG P 10	3	7.437	-28.052	43.469	0	0	PROA
ATOM 17	5	CG	ARG P 10	3	7.005	-25.987	44.054	0	0	PROA
ATOM 17	6	HG1	ARG P 10	3	7.615	-25.085	44.275	0	0	PROA
ATOM 17	7	HG2	ARG P 10	3	6.598	-26.243	45.056	0	0	PROA
ATOM 17	8	CD	ARG P 10	3	5.906	-25.572	43.045	0	0	PROA
ATOM 17	9	HD1	ARG P 10	3	5.273	-26.45	42.794	0	0	PROA
ATOM 17	10	HD2	ARG P 10	3	6.305	-25.136	42.104	0	0	PROA
ATOM 17	11	NE	ARG P 10	3	5.069	-24.601	43.759	0	0	PROA
ATOM 17	12	HE	ARG P 10	3	5.393	-24.165	44.598	0	0	PROA
ATOM 17	13	CZ	ARG P 10	3	3.953	-24.127	43.233	0	0	PROA
ATOM 17	14	NH1	ARG P 10	3	3.443	-24.504	42.129	0	0	PROA
ATOM 17	15	HH11	ARG P 10	3	3.86	-25.304	41.698	0	0	PROA
ATOM 17	16	HH12	ARG P 10	3	2.626	-24.114	41.705	0	0	PROA
ATOM 17	17	NH2	ARG P 10	3	3.37	-23.166	43.792	0	0	PROA
ATOM 17	18	HH21	ARG P 10	3	3.509	-23.091	44.78	0	0	PROA
ATOM 17	19	HH22	ARG P 10	3	2.439	-23.038	43.449	0	0	PROA
ATOM 17	20	C	ARG P 10	3	9.282	-25.279	42.215	0	0	PROA
ATOM 17	21	O	ARG P 10	3	8.852	-24.602	41.276	0	0	PROA
ATOM 17	22	N	GLU P 10	4	10.141	-24.792	43.181	0	0	PROA
ATOM 17	23	HN	GLU P 10	4	10.427	-25.311	43.982	0	0	PROA
ATOM 17	24	CA	GLU P 10	4	10.605	-23.414	43.08	0	0	PROA
ATOM 17	25	HA	GLU P 10	4	9.855	-22.645	43.188	0	0	PROA
ATOM 17	26	CB	GLU P 10	4	11.563	-23.09	44.268	0	0	PROA
ATOM 17	27	HB1	GLU P 10	4	12.206	-22.216	44.03	0	0	PROA
ATOM 17	28	HB2	GLU P 10	4	12.262	-23.931	44.466	0	0	PROA
ATOM 17	29	CG	GLU P 10	4	10.762	-22.677	45.529	0	0	PROA
ATOM 17	30	HG1	GLU P 10	4	10.508	-23.675	45.946	0	0	PROA
ATOM 17	31	HG2	GLU P 10	4	9.839	-22.09	45.337	0	0	PROA
ATOM 17	32	CD	GLU P 10	4	11.668	-21.913	46.525	0	0	PROA
ATOM 17	33	OE1	GLU P 10	4	11.745	-20.658	46.286	0	0	PROA
ATOM 17	34	OE2	GLU P 10	4	12.329	-22.467	47.402	0	0	PROA
ATOM 17	35	C	GLU P 10	4	11.316	-23.086	41.748	0	0	PROA
ATOM 17	36	O	GLU P 10	4	11.042	-22.032	41.186	0	0	PROA
ATOM 17	37	N	GLU P 10	5	12.211	-23.938	41.349	0	0	PROA
ATOM 17	38	HN	GLU P 10	5	12.454	-24.725	41.91	0	0	PROA
ATOM 17	39	CA	GLU P 10	5	12.992	-23.783	40.148	0	0	PROA
ATOM 17	40	HA	GLU P 10	5	13.469	-22.83	40.327	0	0	PROA
ATOM 17	41	CB	GLU P 10	5	13.976	-24.985	39.935	0	0	PROA
ATOM 17	42	HB1	GLU P 10	5	14.389	-24.958	38.904	0	0	PROA
ATOM 17	43	HB2	GLU P 10	5	13.408	-25.921	40.123	0	0	PROA
ATOM 17	44	CG	GLU P 10	5	15.199	-25.076	40.903	0	0	PROA
ATOM 17	45	HG1	GLU P 10	5	15.9	-25.803	40.442	0	0	PROA
ATOM 17	46	HG2	GLU P 10	5	14.765	-25.341	41.891	0	0	PROA
ATOM 17	47	CD	GLU P 10	5	15.93	-23.754	40.952	0	0	PROA
ATOM 17	48	OE1	GLU P 10	5	16.243	-23.228	39.885	0	0	PROA
ATOM 17	49	OE2	GLU P 10	5	16.292	-23.226	42.033	0	0	PROA
ATOM 17	50	C	GLU P 10	5	12.154	-23.698	38.906	0	0	PROA
ATOM 17	51	O	GLU P 10	5	12.279	-22.771	38.126	0	0	PROA
ATOM 17	52	N	LEU P 10	6	11.266	-24.666	38.75	0	0	PROA
ATOM 17	53	HN	LEU P 10	6	11.298	-25.357	39.468	0	0	PROA
ATOM 17	54	CA	LEU P 10	6	10.219	-24.638	37.658	0	0	PROA
ATOM 17	55	HA	LEU P 10	6	10.692	-24.55	36.69	0	0	PROA
ATOM 17	56	CB	LEU P 10	6	9.501	-25.988	37.712	0	0	PROA
ATOM 17	57	HB1	LEU P 10	6	8.966	-26.066	38.682	0	0	PROA
ATOM 17	58	HB2	LEU P 10	6	10.3	-26.745	37.56	0	0	PROA
ATOM 17	59	CG	LEU P 10	6	8.636	-26.369	36.484	0	0	PROA
ATOM 17	60	HG	LEU P 10	6	7.658	-25.852	36.576	0	0	PROA
ATOM 17	61	CD1	LEU P 10	6	9.112	-26.14	35.042	0	0	PROA
ATOM 17	62	HD11	LEU P 10	6	10.027	-26.711	34.774	0	0	PROA
ATOM 17	63	HD12	LEU P 10	6	9.497	-25.117	34.848	0	0	PROA
ATOM 17	64	HD13	LEU P 10	6	8.289	-26.258	34.304	0	0	PROA
ATOM 17	65	CD2	LEU P 10	6	8.322	-27.901	36.59	0	0	PROA
ATOM 17	66	HD21	LEU P 10	6	7.708	-28.137	37.485	0	0	PROA
ATOM 17	67	HD22	LEU P 10	6	9.197	-28.567	36.743	0	0	PROA
ATOM 17	68	HD23	LEU P 10	6	7.773	-28.193	35.669	0	0	PROA
ATOM 17	69	C	LEU P 10	6	9.208	-23.452	37.69	0	0	PROA
ATOM 17	70	O	LEU P 10	6	9.076	-22.753	36.702	0	0	PROA
ATOM 17	71	N	MET P 10	7	8.617	-23.055	38.84	0	0	PROA
ATOM 17	72	HN	MET P 10	7	8.728	-23.596	39.67	0	0	PROA
ATOM 17	73	CA	MET P 10	7	7.947	-21.835	38.993	0	0	PROA
ATOM 17	74	HA	MET P 10	7	7.229	-21.84	38.187	0	0	PROA
ATOM 17	75	CB	MET P 10	7	7.096	-21.858	40.23	0	0	PROA
ATOM 17	76	HB1	MET P 10	7	6.697	-20.877	40.566	0	0	PROA
ATOM 17	77	HB2	MET P 10	7	7.853	-22.195	40.971	0	0	PROA
ATOM 17	78	CG	MET P 10	7	5.955	-22.893	40.308	0	0	PROA
ATOM 17	79	HG1	MET P 10	7	5.595	-23.011	41.353	0	0	PROA
ATOM 17	80	HG2	MET P 10	7	6.293	-23.939	40.143	0	0	PROA
ATOM 17	81	SD	MET P 10	7	4.568	-22.672	39.131	0	0	PROA
ATOM 17	82	CE	MET P 10	7	4.039	-20.992	39.77	0	0	PROA
ATOM 17	83	HE1	MET P 10	7	4.027	-20.983	40.881	0	0	PROA
ATOM 17	84	HE2	MET P 10	7	2.984	-20.853	39.453	0	0	PROA
ATOM 17	85	HE3	MET P 10	7	4.587	-20.074	39.467	0	0	PROA
ATOM 17	86	C	MET P 10	7	8.752	-20.607	38.722	0	0	PROA
ATOM 17	87	O	MET P 10	7	8.27	-19.747	38.057	0	0	PROA
ATOM 17	88	N	ARG P 10	8	10	-20.499	39.125	0	0	PROA
ATOM 17	89	HN	ARG P 10	8	10.398	-21.057	39.849	0	0	PROA
ATOM 17	90	CA	ARG P 10	8	10.904	-19.477	38.578	0	0	PROA
ATOM 17	91	HA	ARG P 10	8	10.322	-18.572	38.669	0	0	PROA
ATOM 17	92	CB	ARG P 10	8	12.191	-19.285	39.394	0	0	PROA
ATOM 17	93	HB1	ARG P 10	8	12.834	-18.56	38.851	0	0	PROA
ATOM 17	94	HB2	ARG P 10	8	12.763	-20.234	39.478	0	0	PROA
ATOM 17	95	CG	ARG P 10	8	11.813	-18.715	40.793	0	0	PROA
ATOM 17	96	HG1	ARG P 10	8	11.383	-19.567	41.363	0	0	PROA
ATOM 17	97	HG2	ARG P 10	8	11.083	-17.889	40.655	0	0	PROA
ATOM 17	98	CD	ARG P 10	8	13.11	-18.191	41.553	0	0	PROA
ATOM 17	99	HD1	ARG P 10	8	13.851	-19.018	41.522	0	0	PROA
ATOM 18	0	HD2	ARG P 10	8	12.591	-17.89	42.488	0	0	PROA
ATOM 18	1	NE	ARG P 10	8	13.646	-17.022	40.825	0	0	PROA
ATOM 18	2	HE	ARG P 10	8	13.042	-16.585	40.159	0	0	PROA
ATOM 18	3	CZ	ARG P 10	8	14.886	-16.487	40.965	0	0	PROA
ATOM 18	4	NH1	ARG P 10	8	15.872	-16.872	41.704	0	0	PROA
ATOM 18	5	HH11	ARG P 10	8	15.838	-17.647	42.335	0	0	PROA
ATOM 18	6	HH12	ARG P 10	8	16.758	-16.413	41.643	0	0	PROA
ATOM 18	7	NH2	ARG P 10	8	15.078	-15.402	40.235	0	0	PROA
ATOM 18	8	HH21	ARG P 10	8	14.297	-14.854	39.933	0	0	PROA
ATOM 18	9	HH22	ARG P 10	8	15.931	-14.887	40.313	0	0	PROA
ATOM 18	10	C	ARG P 10	8	11.222	-19.552	37.098	0	0	PROA
ATOM 18	11	O	ARG P 10	8	11.244	-18.471	36.455	0	0	PROA
ATOM 18	12	N	MET P 10	9	11.482	-20.686	36.465	0	0	PROA
ATOM 18	13	HN	MET P 10	9	11.508	-21.546	36.97	0	0	PROA
ATOM 18	14	CA	MET P 10	9	11.59	-20.673	34.978	0	0	PROA
ATOM 18	15	HA	MET P 10	9	12.305	-19.934	34.65	0	0	PROA
ATOM 18	16	CB	MET P 10	9	12.066	-22.056	34.404	0	0	PROA
ATOM 18	17	HB1	MET P 10	9	11.932	-22.003	33.302	0	0	PROA
ATOM 18	18	HB2	MET P 10	9	11.378	-22.759	34.921	0	0	PROA
ATOM 18	19	CG	MET P 10	9	13.59	-22.279	34.759	0	0	PROA
ATOM 18	20	HG1	MET P 10	9	13.779	-22.18	35.849	0	0	PROA
ATOM 18	21	HG2	MET P 10	9	14.133	-21.406	34.337	0	0	PROA
ATOM 18	22	SD	MET P 10	9	14.305	-23.878	34.165	0	0	PROA
ATOM 18	23	CE	MET P 10	9	13.406	-24.95	35.377	0	0	PROA
ATOM 18	24	HE1	MET P 10	9	12.466	-24.48	35.737	0	0	PROA
ATOM 18	25	HE2	MET P 10	9	13.975	-25.134	36.314	0	0	PROA
ATOM 18	26	HE3	MET P 10	9	13.181	-25.957	34.965	0	0	PROA
ATOM 18	27	C	MET P 10	9	10.338	-20.272	34.298	0	0	PROA
ATOM 18	28	O	MET P 10	9	10.387	-19.545	33.336	0	0	PROA
ATOM 18	29	N	LEU P 11	0	9.148	-20.693	34.717	0	0	PROA
ATOM 18	30	HN	LEU P 11	0	9.073	-21.209	35.567	0	0	PROA
ATOM 18	31	CA	LEU P 11	0	7.916	-20.321	34.113	0	0	PROA
ATOM 18	32	HA	LEU P 11	0	7.941	-20.525	33.052	0	0	PROA
ATOM 18	33	CB	LEU P 11	0	6.8	-21.154	34.807	0	0	PROA
ATOM 18	34	HB1	LEU P 11	0	5.743	-20.828	34.697	0	0	PROA
ATOM 18	35	HB2	LEU P 11	0	6.959	-21.127	35.906	0	0	PROA
ATOM 18	36	CG	LEU P 11	0	6.717	-22.612	34.36	0	0	PROA
ATOM 18	37	HG	LEU P 11	0	7.79	-22.871	34.232	0	0	PROA
ATOM 18	38	CD1	LEU P 11	0	6.152	-23.711	35.341	0	0	PROA
ATOM 18	39	HD11	LEU P 11	0	6.837	-23.975	36.176	0	0	PROA
ATOM 18	40	HD12	LEU P 11	0	6.134	-24.628	34.715	0	0	PROA
ATOM 18	41	HD13	LEU P 11	0	5.086	-23.428	35.479	0	0	PROA
ATOM 18	42	CD2	LEU P 11	0	6.004	-22.758	32.95	0	0	PROA
ATOM 18	43	HD21	LEU P 11	0	6.059	-23.836	32.685	0	0	PROA
ATOM 18	44	HD22	LEU P 11	0	6.623	-22.138	32.267	0	0	PROA
ATOM 18	45	HD23	LEU P 11	0	4.967	-22.363	32.999	0	0	PROA
ATOM 18	46	C	LEU P 11	0	7.679	-18.823	34.352	0	0	PROA
ATOM 18	47	O	LEU P 11	0	7.097	-18.238	33.467	0	0	PROA
ATOM 18	48	N	ALA P 11	1	8.129	-18.197	35.469	0	0	PROA
ATOM 18	49	HN	ALA P 11	1	8.46	-18.714	36.254	0	0	PROA
ATOM 18	50	CA	ALA P 11	1	8.067	-16.748	35.62	0	0	PROA
ATOM 18	51	HA	ALA P 11	1	7.023	-16.488	35.722	0	0	PROA
ATOM 18	52	CB	ALA P 11	1	8.61	-16.367	37.032	0	0	PROA
ATOM 18	53	HB1	ALA P 11	1	8.07	-15.482	37.43	0	0	PROA
ATOM 18	54	HB2	ALA P 11	1	9.666	-16.029	36.96	0	0	PROA
ATOM 18	55	HB3	ALA P 11	1	8.476	-17.2	37.756	0	0	PROA
ATOM 18	56	C	ALA P 11	1	8.7	-16.014	34.433	0	0	PROA
ATOM 18	57	O	ALA P 11	1	8.102	-15.048	33.956	0	0	PROA
ATOM 18	58	N	GLU P 11	2	9.925	-16.465	33.991	0	0	PROA
ATOM 18	59	HN	GLU P 11	2	10.428	-17.19	34.455	0	0	PROA
ATOM 18	60	CA	GLU P 11	2	10.709	-16.039	32.856	0	0	PROA
ATOM 18	61	HA	GLU P 11	2	10.846	-15.003	33.129	0	0	PROA
ATOM 18	62	CB	GLU P 11	2	12.098	-16.68	32.679	0	0	PROA
ATOM 18	63	HB1	GLU P 11	2	12.698	-16.238	31.856	0	0	PROA
ATOM 18	64	HB2	GLU P 11	2	11.926	-17.778	32.677	0	0	PROA
ATOM 18	65	CG	GLU P 11	2	12.916	-16.367	33.987	0	0	PROA
ATOM 18	66	HG1	GLU P 11	2	12.492	-17.035	34.767	0	0	PROA
ATOM 18	67	HG2	GLU P 11	2	12.771	-15.275	34.137	0	0	PROA
ATOM 18	68	CD	GLU P 11	2	14.387	-16.675	33.833	0	0	PROA
ATOM 18	69	OE1	GLU P 11	2	14.993	-17.436	34.63	0	0	PROA
ATOM 18	70	OE2	GLU P 11	2	14.931	-16.123	32.842	0	0	PROA
ATOM 18	71	C	GLU P 11	2	10.028	-16.022	31.601	0	0	PROA
ATOM 18	72	O	GLU P 11	2	9.361	-16.939	31.119	0	0	PROA
ATOM 18	73	N	ASP P 11	3	10.208	-14.871	30.868	0	0	PROA
ATOM 18	74	HN	ASP P 11	3	10.547	-14.004	31.226	0	0	PROA
ATOM 18	75	CA	ASP P 11	3	9.767	-14.689	29.519	0	0	PROA
ATOM 18	76	HA	ASP P 11	3	8.899	-15.331	29.507	0	0	PROA
ATOM 18	77	CB	ASP P 11	3	9.37	-13.252	29.3	0	0	PROA
ATOM 18	78	HB1	ASP P 11	3	8.856	-13.317	28.318	0	0	PROA
ATOM 18	79	HB2	ASP P 11	3	10.227	-12.546	29.342	0	0	PROA
ATOM 18	80	CG	ASP P 11	3	8.268	-12.806	30.179	0	0	PROA
ATOM 18	81	OD1	ASP P 11	3	8.102	-11.557	30.38	0	0	PROA
ATOM 18	82	OD2	ASP P 11	3	7.466	-13.696	30.614	0	0	PROA
ATOM 18	83	C	ASP P 11	3	10.719	-15.134	28.38	0	0	PROA
ATOM 18	84	O	ASP P 11	3	10.257	-15.544	27.269	0	0	PROA
ATOM 18	85	N	GLU P 11	4	12.006	-15.265	28.746	0	0	PROA
ATOM 18	86	HN	GLU P 11	4	12.368	-14.821	29.561	0	0	PROA
ATOM 18	87	CA	GLU P 11	4	12.957	-15.875	27.878	0	0	PROA
ATOM 18	88	HA	GLU P 11	4	12.918	-15.334	26.944	0	0	PROA
ATOM 18	89	CB	GLU P 11	4	14.346	-15.66	28.416	0	0	PROA
ATOM 18	90	HB1	GLU P 11	4	14.486	-16.171	29.392	0	0	PROA
ATOM 18	91	HB2	GLU P 11	4	14.386	-14.566	28.609	0	0	PROA
ATOM 18	92	CG	GLU P 11	4	15.459	-16.019	27.379	0	0	PROA
ATOM 18	93	HG1	GLU P 11	4	15.096	-15.378	26.548	0	0	PROA
ATOM 18	94	HG2	GLU P 11	4	15.468	-17.095	27.104	0	0	PROA
ATOM 18	95	CD	GLU P 11	4	16.836	-15.615	27.96	0	0	PROA
ATOM 18	96	OE1	GLU P 11	4	17.431	-16.441	28.718	0	0	PROA
ATOM 18	97	OE2	GLU P 11	4	17.261	-14.485	27.584	0	0	PROA
ATOM 18	98	C	GLU P 11	4	12.648	-17.361	27.566	0	0	PROA
ATOM 18	99	O	GLU P 11	4	12.787	-17.838	26.42	0	0	PROA
ATOM 19	0	N	LEU P 11	5	12.005	-18.098	28.495	0	0	PROA
ATOM 19	1	HN	LEU P 11	5	11.725	-17.789	29.4	0	0	PROA
ATOM 19	2	CA	LEU P 11	5	11.804	-19.519	28.423	0	0	PROA
ATOM 19	3	HA	LEU P 11	5	12.375	-19.847	27.567	0	0	PROA
ATOM 19	4	CB	LEU P 11	5	12.248	-20.16	29.787	0	0	PROA
ATOM 19	5	HB1	LEU P 11	5	11.775	-21.165	29.797	0	0	PROA
ATOM 19	6	HB2	LEU P 11	5	11.784	-19.578	30.613	0	0	PROA
ATOM 19	7	CG	LEU P 11	5	13.745	-20.129	30.018	0	0	PROA
ATOM 19	8	HG	LEU P 11	5	14.165	-19.106	30.131	0	0	PROA
ATOM 19	9	CD1	LEU P 11	5	13.996	-20.758	31.44	0	0	PROA
ATOM 19	10	HD11	LEU P 11	5	13.59	-21.778	31.271	0	0	PROA
ATOM 19	11	HD12	LEU P 11	5	13.316	-20.141	32.067	0	0	PROA
ATOM 19	12	HD13	LEU P 11	5	15.023	-20.756	31.863	0	0	PROA
ATOM 19	13	CD2	LEU P 11	5	14.627	-20.8	28.996	0	0	PROA
ATOM 19	14	HD21	LEU P 11	5	15.699	-20.674	29.258	0	0	PROA
ATOM 19	15	HD22	LEU P 11	5	14.361	-20.393	27.998	0	0	PROA
ATOM 19	16	HD23	LEU P 11	5	14.439	-21.894	28.956	0	0	PROA
ATOM 19	17	C	LEU P 11	5	10.354	-19.861	28.006	0	0	PROA
ATOM 19	18	O	LEU P 11	5	9.916	-20.997	27.903	0	0	PROA
ATOM 19	19	N	ARG P 11	6	9.581	-18.814	27.77	0	0	PROA
ATOM 19	20	HN	ARG P 11	6	10.005	-17.915	27.692	0	0	PROA
ATOM 19	21	CA	ARG P 11	6	8.121	-18.882	27.714	0	0	PROA
ATOM 19	22	HA	ARG P 11	6	7.743	-19.267	28.649	0	0	PROA
ATOM 19	23	CB	ARG P 11	6	7.592	-17.429	27.697	0	0	PROA
ATOM 19	24	HB1	ARG P 11	6	8.044	-17.003	26.776	0	0	PROA
ATOM 19	25	HB2	ARG P 11	6	8.096	-16.967	28.573	0	0	PROA
ATOM 19	26	CG	ARG P 11	6	6.073	-17.109	27.704	0	0	PROA
ATOM 19	27	HG1	ARG P 11	6	5.781	-17.183	28.773	0	0	PROA
ATOM 19	28	HG2	ARG P 11	6	5.568	-17.894	27.101	0	0	PROA
ATOM 19	29	CD	ARG P 11	6	5.809	-15.769	27.018	0	0	PROA
ATOM 19	30	HD1	ARG P 11	6	6.405	-14.975	27.517	0	0	PROA
ATOM 19	31	HD2	ARG P 11	6	4.743	-15.456	27.043	0	0	PROA
ATOM 19	32	NE	ARG P 11	6	6.392	-15.77	25.657	0	0	PROA
ATOM 19	33	HE	ARG P 11	6	6.194	-16.636	25.196	0	0	PROA
ATOM 19	34	CZ	ARG P 11	6	7.272	-14.948	25.105	0	0	PROA
ATOM 19	35	NH1	ARG P 11	6	7.612	-13.814	25.675	0	0	PROA
ATOM 19	36	HH11	ARG P 11	6	7.11	-13.598	26.513	0	0	PROA
ATOM 19	37	HH12	ARG P 11	6	8.186	-13.25	25.081	0	0	PROA
ATOM 19	38	NH2	ARG P 11	6	7.845	-15.267	24.016	0	0	PROA
ATOM 19	39	HH21	ARG P 11	6	7.688	-16.178	23.636	0	0	PROA
ATOM 19	40	HH22	ARG P 11	6	8.778	-14.906	24.001	0	0	PROA
ATOM 19	41	C	ARG P 11	6	7.409	-19.816	26.707	0	0	PROA
ATOM 19	42	O	ARG P 11	6	6.339	-20.482	26.966	0	0	PROA
ATOM 19	43	N	ASP P 11	7	7.931	-19.911	25.525	0	0	PROA
ATOM 19	44	HN	ASP P 11	7	8.759	-19.372	25.389	0	0	PROA
ATOM 19	45	CA	ASP P 11	7	7.417	-20.552	24.346	0	0	PROA
ATOM 19	46	HA	ASP P 11	7	6.358	-20.736	24.455	0	0	PROA
ATOM 19	47	CB	ASP P 11	7	7.55	-19.695	23.089	0	0	PROA
ATOM 19	48	HB1	ASP P 11	7	7.075	-20.126	22.182	0	0	PROA
ATOM 19	49	HB2	ASP P 11	7	8.607	-19.532	22.792	0	0	PROA
ATOM 19	50	CG	ASP P 11	7	6.847	-18.356	23.332	0	0	PROA
ATOM 19	51	OD1	ASP P 11	7	7.063	-17.462	22.425	0	0	PROA
ATOM 19	52	OD2	ASP P 11	7	6.059	-18.074	24.255	0	0	PROA
ATOM 19	53	C	ASP P 11	7	8.06	-21.919	24.164	0	0	PROA
ATOM 19	54	O	ASP P 11	7	7.856	-22.559	23.143	0	0	PROA
ATOM 19	55	N	ALA P 11	8	8.832	-22.412	25.116	0	0	PROA
ATOM 19	56	HN	ALA P 11	8	8.965	-21.86	25.936	0	0	PROA
ATOM 19	57	CA	ALA P 11	8	9.541	-23.722	25.114	0	0	PROA
ATOM 19	58	HA	ALA P 11	8	9.961	-23.945	24.144	0	0	PROA
ATOM 19	59	CB	ALA P 11	8	10.691	-23.627	26.078	0	0	PROA
ATOM 19	60	HB1	ALA P 11	8	11.172	-24.622	26.19	0	0	PROA
ATOM 19	61	HB2	ALA P 11	8	10.15	-23.396	27.02	0	0	PROA
ATOM 19	62	HB3	ALA P 11	8	11.48	-22.851	25.979	0	0	PROA
ATOM 19	63	C	ALA P 11	8	8.587	-24.86	25.501	0	0	PROA
ATOM 19	64	O	ALA P 11	8	7.619	-24.636	26.205	0	0	PROA
ATOM 19	65	N	VAL P 11	9	8.928	-26.083	25.063	0	0	PROA
ATOM 19	66	HN	VAL P 11	9	9.595	-26.283	24.349	0	0	PROA
ATOM 19	67	CA	VAL P 11	9	8.213	-27.288	25.362	0	0	PROA
ATOM 19	68	HA	VAL P 11	9	7.174	-27.01	25.465	0	0	PROA
ATOM 19	69	CB	VAL P 11	9	8.102	-28.186	24.075	0	0	PROA
ATOM 19	70	HB	VAL P 11	9	9.163	-28.264	23.752	0	0	PROA
ATOM 19	71	CG1	VAL P 11	9	7.688	-29.657	24.409	0	0	PROA
ATOM 19	72	HG11	VAL P 11	9	7.581	-30.138	23.414	0	0	PROA
ATOM 19	73	HG12	VAL P 11	9	6.688	-29.731	24.887	0	0	PROA
ATOM 19	74	HG13	VAL P 11	9	8.357	-30.211	25.102	0	0	PROA
ATOM 19	75	CG2	VAL P 11	9	7.388	-27.588	22.806	0	0	PROA
ATOM 19	76	HG21	VAL P 11	9	7.982	-26.812	22.278	0	0	PROA
ATOM 19	77	HG22	VAL P 11	9	6.332	-27.321	23.026	0	0	PROA
ATOM 19	78	HG23	VAL P 11	9	7.215	-28.355	22.021	0	0	PROA
ATOM 19	79	C	VAL P 11	9	8.755	-27.93	26.626	0	0	PROA
ATOM 19	80	O	VAL P 11	9	9.946	-27.981	26.751	0	0	PROA
ATOM 19	81	N	LEU P 12	0	7.942	-28.396	27.574	0	0	PROA
ATOM 19	82	HN	LEU P 12	0	6.953	-28.357	27.451	0	0	PROA
ATOM 19	83	CA	LEU P 12	0	8.269	-28.834	28.877	0	0	PROA
ATOM 19	84	HA	LEU P 12	0	9.321	-28.667	29.059	0	0	PROA
ATOM 19	85	CB	LEU P 12	0	7.444	-28.129	29.954	0	0	PROA
ATOM 19	86	HB1	LEU P 12	0	6.366	-28.153	29.685	0	0	PROA
ATOM 19	87	HB2	LEU P 12	0	7.743	-27.06	29.914	0	0	PROA
ATOM 19	88	CG	LEU P 12	0	7.466	-28.684	31.371	0	0	PROA
ATOM 19	89	HG	LEU P 12	0	7.122	-29.733	31.493	0	0	PROA
ATOM 19	90	CD1	LEU P 12	0	8.896	-28.64	31.972	0	0	PROA
ATOM 19	91	HD11	LEU P 12	0	8.861	-29.087	32.989	0	0	PROA
ATOM 19	92	HD12	LEU P 12	0	9.344	-27.625	32.025	0	0	PROA
ATOM 19	93	HD13	LEU P 12	0	9.477	-29.362	31.359	0	0	PROA
ATOM 19	94	CD2	LEU P 12	0	6.641	-27.662	32.164	0	0	PROA
ATOM 19	95	HD21	LEU P 12	0	5.574	-27.729	31.863	0	0	PROA
ATOM 19	96	HD22	LEU P 12	0	6.863	-26.587	31.994	0	0	PROA
ATOM 19	97	HD23	LEU P 12	0	6.884	-27.796	33.24	0	0	PROA
ATOM 19	98	C	LEU P 12	0	8.06	-30.365	28.88	0	0	PROA
ATOM 19	99	O	LEU P 12	0	6.923	-30.769	28.589	0	0	PROA
[truncated: 120,949 more rows]

## Sheet: Figure 4B
TOP	number of contacts observed on Arf					BOTTOM	number of contacts observed on ASAP1 PH
residue	<number of contacts>	SD			residue	<number of contacts>	SD
2	0	0			325	0.870763	0.659918
3	0	0			326	0.733051	0.787865
4	0	0			327	0.728814	1.3507
5	0	0			328	0.75	0.771713
6	0	0			329	5.125	1.21528
7	0	0			330	4.29237	1.39582
8	0	0			331	2.41525	1.53971
9	0	0			332	0.927966	1.14134
10	0	0			333	2.4428	1.84106
11	0	0			334	0.686441	0.818565
12	0	0			335	0.133475	0.387137
13	0	0			336	0.459746	0.511513
14	0	0			337	0	0
15	0.0211864	0.144158			338	0	0
16	0	0			339	0	0
17	0.0805085	0.272367			340	0	0
18	0	0			341	0	0
19	0.173729	0.379278			342	0	0
20	0	0			343	0	0
21	0	0			344	0	0
22	0	0			345	0	0
23	0	0			346	0	0
24	0	0			347	0	0
25	0	0			348	0	0
26	0	0			349	0	0
27	0.0529661	0.224203			350	0	0
28	0	0			351	0	0
29	0	0			352	0	0
30	0	0			353	0	0
31	2.84534	1.39282			354	0	0
32	1.16525	0.747409			355	0	0
33	0	0			356	0	0
34	0	0			357	0	0
35	1.39407	0.882362			358	0	0
36	0.0677966	0.251663			359	0	0
37	0	0			360	0	0
38	0.650424	0.477342			361	0	0
39	0.0254237	0.204487			362	0	0
40	0	0			363	0	0
41	0.277542	0.462252			364	0	0
42	0.805085	1.0386			365	0	0
43	1.67797	1.46802			366	0	0
44	1.92797	2.085			367	0	0
45	5.56356	1.46588			368	0	0
46	2.98517	0.901634			369	0	0
47	3.74153	1.57506			370	0	0
48	4.34746	1.34102			371	0	0
49	5.42797	1.11309			372	0	0
50	2.06568	0.515089			373	0	0
51	4.41525	0.88225			374	0	0
52	2.02754	0.480273			375	0	0
53	1.5339	0.815791			376	0	0
54	0.824153	0.505605			377	0	0
55	0.15678	0.375464			378	0	0
56	0	0			379	0	0
57	0.00211864	0.0460287			380	0	0
58	0	0			381	0	0
59	0	0			382	0	0
60	0	0			383	0	0
61	0	0			384	0.0868644	0.281935
62	0.00211864	0.0460287			385	0	0
63	0	0			386	2.7161	0.618123
64	0.120763	0.326197			387	2.9428	0.890449
65	0	0			388	0.0847458	0.286313
66	0.497881	0.607801			389	3.99576	0.75431
67	0	0			390	0.675847	0.581755
68	0.00635593	0.0795547			391	3.85805	2.03342
69	0.00847458	0.0917638			392	1.43432	0.909917
70	0.0889831	0.299549			393	0.366525	0.60709
71	0.557203	0.763353			394	0.936441	0.90539
72	0.211864	0.409063			395	0.0889831	0.285021
73	2.27331	1.18352			396	0.00423729	0.0650253
74	1.95339	1.12393			397	0.00635593	0.0795547
75	0.059322	0.236477			398	0	0
76	0.483051	0.529119			399	0	0
77	3.47881	0.695433			400	0.00635593	0.0795547
78	0.0338983	0.192523			401	0.0254237	0.170518
79	0	0			402	0	0
80	0.0317797	0.198312			403	0.103814	0.331992
81	2.77331	0.848057			404	0.0317797	0.175599
82	0.773305	0.855535			405	0.574153	0.630783
83	0.00847458	0.0917638			406	1.09322	1.21727
84	0	0			407	0	0
85	0	0			408	0	0
86	0	0			409	0	0
87	0	0			410	0	0
88	0	0			411	0	0
89	0	0			412	0	0
90	0	0			413	0	0
91	0	0			414	0	0
92	0	0			415	0	0
93	0	0			416	0	0
94	0	0			417	0	0
95	0	0			418	0	0
96	0	0			419	0.0529661	0.233481
97	0	0			420	0	0
98	0	0			421	0	0
99	0	0			422	0	0
100	0	0			423	0.0508475	0.219919
101	0	0			424	0	0
102	0	0			425	0	0
103	0	0			426	0	0
104	0	0			427	1.77966	0.449309
105	0	0			428	0.569915	0.495613
106	0	0			429	0	0
107	0	0			430	4.94703	0.930351
108	0	0			431	1.45339	0.609505
109	0	0			432	0.00423729	0.0650253
110	0	0			433	0	0
111	0	0			434	4.70551	1.03039
112	0	0			435	0.419492	0.502522
113	0	0			436	0.00211864	0.0460287
114	0	0			437	1.6822	0.793191
115	0	0			438	3.16314	0.720401
116	0	0			439	0.0805085	0.272367
117	0	0			440	0.15678	0.457071
118	0	0			441	0.0211864	0.144158
119	0	0			442	0.146186	0.359621
120	0	0			443	0	0
121	0	0			444	0	0
122	0	0			445	0	0
123	0	0			446	0	0
124	0	0			447	0	0
125	0	0			448	0	0
126	0	0			449	0	0
127	0.0254237	0.157575			450	0	0
128	0	0			451	0	0
129	0.00211864	0.0460287
130	0.00423729	0.0650253
131	0	0
132	0	0
133	0	0
134	0	0
135	0	0
136	0	0
137	0	0
138	0	0
139	0	0
140	0	0
141	0	0
142	0	0
143	0	0
144	0	0
145	0	0
146	0	0
147	0	0
148	0	0
149	0	0
150	0	0
151	0	0
152	0	0
153	0	0
154	0	0
155	0	0
156	0	0
157	0	0
158	0	0
159	0	0
160	0.0677966	0.251663
161	0.114407	0.368108
162	0	0
163	0	0
164	0	0
165	0	0
166	0	0
167	0	0
168	0	0
169	0	0
170	0	0
171	0	0
172	0	0
173	0	0
174	0	0
175	0	0
176	0	0
177	0	0
178	0	0
179	0	0
180	0	0
181	0	0

## Sheet: Figure 5AB
	FIG5A				FIG5B
	One-dimensional 1H NMR spectrum corresponding to the projection of an 1H-15N TROSY-HSQC of P-ZA*, Arf:P-ZA*, Arf* and Arf*:PH
	* indicates 15N labeling
	Fig5Aa	Fig5Ab			Fig5Ba	Fig5Bb
	P-ZA*	Arf:P-ZA*			Arf*	Arf*:PH
CS (ppm)	Intensity	Intensity		CS (ppm)	Intensity	Intensity
5.39	3315.4	2744.88		10.8522	4507.26	4880.48
5.39294	3226.55	2569.02		10.8463	3728.82	4946.1
5.39589	2982.92	2518.55		10.8404	3644.99	4581.55
5.39883	2688.07	2371.35		10.8345	3630.95	4219.33
5.40178	3230.96	2622.34		10.8286	4722.46	4678.69
5.40472	3677.57	2771.42		10.8227	5557.47	5920.79
5.40767	4009.17	2854		10.8169	5978.33	5577.28
5.41061	4192.11	2804.55		10.811	5920.27	4017.38
5.41356	4143.53	2975.4		10.8051	5072.48	3989.12
5.4165	3790.15	3138.12		10.7992	5525.41	4863.3
5.41945	3338.95	3188.34		10.7933	5051.22	5653.63
5.42239	3353.05	3043.9		10.7874	5006.84	6581.13
5.42534	3907.43	2716.96		10.7815	5329.98	5708.42
5.42828	4000.2	2430.56		10.7756	5092.35	5240.09
5.43122	3705.87	2237.8		10.7697	4675.49	5838.14
5.43417	3911.47	2151.5		10.7638	6207.5	5182.23
5.43711	4317.35	2132.72		10.7579	6483.13	6457.22
5.44006	4604.32	2211.89		10.752	6261.38	7335.04
5.443	4470.29	2404.89		10.7461	6976.9	8704.06
5.44595	3953.01	2638.08		10.7403	6747.83	8396.33
5.44889	4211.21	2822.75		10.7344	6216.72	5916.48
5.45184	4070.24	2959.85		10.7285	6488.51	7560.46
5.45478	3646.85	3034.05		10.7226	8129.38	6855.67
5.45773	3514.17	3251.36		10.7167	6945.97	5323.78
5.46067	3643.2	3603.73		10.7108	5196.55	5349.81
5.46361	3812.78	3918.17		10.7049	5448.21	5548.88
5.46656	3970.25	4195.92		10.699	5842.91	6600.09
5.4695	3997.77	4403.22		10.6931	5371.73	9017.9
5.47245	3792.98	4496.42		10.6872	5619.52	8827.13
5.47539	3335.48	4427.92		10.6813	5741.79	5460.7
5.47834	4106.75	4300.7		10.6754	7315.84	7011.91
5.48128	4670.33	4040.3		10.6695	7423.44	7387.62
5.48423	4701.03	3784.32		10.6637	6503.81	8292.38
5.48717	4261.16	3500.83		10.6578	6119.2	8422.18
5.49012	4417.59	3459.95		10.6519	6880.1	6784.19
5.49306	4368.6	3366.75		10.646	6995.32	6169.6
5.49601	4182.37	4074.51		10.6401	7377.15	6800.98
5.49895	4718.05	4592.63		10.6342	6219.83	7187.7
5.50189	4896.79	4799.25		10.6283	7011.27	6767.68
5.50484	4870.73	4717.68		10.6224	6846.81	6728.78
5.50778	4810.49	4538.29		10.6165	8724.24	7352.9
5.51073	4798.31	4365.86		10.6106	7519.07	7083.04
5.51367	4760.02	4189.69		10.6047	6667.54	6726.46
5.51662	4522.6	3710.56		10.5988	6539.23	7127.4
5.51956	4379.66	4048.1		10.5929	6926.62	6165.74
5.52251	4608.68	4370.03		10.5871	7308.31	5263.58
5.52545	4538.14	4535.56		10.5812	6560.62	6085.87
5.5284	4138.75	4920.55		10.5753	6762.87	6856.97
5.53134	4413.33	5365.27		10.5694	6317.92	6891.43
5.53428	4483.63	5345.05		10.5635	6135.12	8565.72
5.53723	4364.1	4811.16		10.5576	7531.17	8961.93
5.54017	4229.03	3842.02		10.5517	7001.45	7040.49
5.54312	4216.78	3648.93		10.5458	6249.33	7501.81
5.54606	3916.97	3309.02		10.5399	8533.2	8274.26
5.54901	3445.96	3058.95		10.534	8773.2	6575.96
5.55195	3769.04	3250.03		10.5281	7877.86	7163.87
5.5549	4386.25	3479.65		10.5222	8626	6922.4
5.55784	4857.96	3513.67		10.5163	7322.06	5198.27
5.56079	5091.72	3430.22		10.5105	5564.99	4806.48
5.56373	5036.37	3957.95		10.5046	6500.07	7435.23
5.56668	4753.66	4232.56		10.4987	6891.69	8205.75
5.56962	4312.99	4231.93		10.4928	6269.92	7498.3
5.57256	3832.31	4059.44		10.4869	6408.03	5791.14
5.57551	4271.75	4094.86		10.481	6109.14	6224.78
5.57845	4602.77	4059.19		10.4751	6562.06	5983.61
5.5814	4357.21	3737.6		10.4692	6717.02	6931.21
5.58434	3824.42	4080.29		10.4633	6836.46	9006.96
5.58729	4200.5	4235.6		10.4574	6009.76	8189.57
5.59023	4118.45	4088.52		10.4515	5762.12	6802.12
5.59318	3644.61	4119.15		10.4456	7006.17	6449
5.59612	3511.59	4159.22		10.4397	6482.58	7772.24
5.59907	3745.27	4273.37		10.4339	7093.11	7186.87
5.60201	4190.03	4666.2		10.428	7673.91	7324.65
5.60495	4511.35	4729.2		10.4221	8446.64	6183
5.6079	5449.15	4666.5		10.4162	7191.39	6645.36
5.61084	6048.89	4396.73		10.4103	6726.21	5608.5
5.61379	6124.9	3853.58		10.4044	6639.79	5963.89
5.61673	5651.64	3702.59		10.3985	6704.65	7329.43
5.61968	5121.32	3758.23		10.3926	6702.68	8205.14
5.62262	5036.72	3743.99		10.3867	6222.04	7061.15
5.62557	4822.89	4466.46		10.3808	6335.63	6168.85
5.62851	4522.96	4790.07		10.3749	7864.5	5894.38
5.63146	4129.37	4648.09		10.369	6532.54	9232.82
5.6344	3456.12	4019.97		10.3631	7028.49	9253.85
5.63735	3165.35	3558.37		10.3573	7848.44	6747.97
5.64029	3827.57	3496.21		10.3514	7562.77	6241.88
5.64323	4557.52	3902.17		10.3455	6448.77	7521.36
5.64618	4585.11	4055.33		10.3396	6143.24	6144.42
5.64912	4312.2	3970.49		10.3337	6961.21	5561.44
5.65207	3839.83	3974.98		10.3278	7395.68	6243.72
5.65501	4076.03	3939.84		10.3219	6453.4	6465.63
5.65796	4652.02	4301.52		10.316	7758.51	6560.95
5.6609	5197.02	4780.56		10.3101	8997.91	5750.79
5.66385	5192.73	5009.2		10.3042	7927.29	5687.67
5.66679	4682.86	4976.89		10.2983	6308.23	5788.4
5.66974	3856.6	4748.56		10.2924	7055.5	5730.96
5.67268	3667.69	4277.18		10.2865	7289.3	6294.64
5.67562	3416.33	4509.81		10.2806	6256.62	5592.04
5.67857	3821.9	4186.81		10.2748	6762.84	6238.1
5.68151	4115.44	3578.09		10.2689	6051.98	6461.12
5.68446	4166.68	3412.32		10.263	5917.41	5864.07
5.6874	3829.87	3338.94		10.2571	6754.94	6922.85
5.69035	4091.02	3165.85		10.2512	6100.45	6716.58
5.69329	4206.15	3907.21		10.2453	7172.02	5880.18
5.69624	4095.85	4643.83		10.2394	7719.41	5926.93
5.69918	3752.04	4942.67		10.2335	6587.9	5423.4
5.70213	4074.17	4765.31		10.2276	6850.41	7240.34
5.70507	4500.43	4326.49		10.2217	7820.25	8191.17
5.70802	4672.8	3799.76		10.2158	7501.33	7345.56
5.71096	4531.65	4167.69		10.2099	7231.22	6316.44
5.7139	4370.29	4991.73		10.204	7293	6874.2
5.71685	5217.71	5244.45		10.1982	6234.97	7132.47
5.71979	6063.21	4872.63		10.1923	7476.11	5339.91
5.72274	6470.53	3964.48		10.1864	11885.1	7495.07
5.72568	6355.7	3305.69		10.1805	25642.1	8972.42
5.72863	5758.42	3801.38		10.1746	47945.5	7158.27
5.73157	4870.24	4125.89		10.1687	70234.2	5365.62
5.73452	4787.19	4018.68		10.1628	80521.1	7198.8
5.73746	5440.94	3999.88		10.1569	73995.8	8164.12
5.74041	5779.65	4005.89		10.151	56483.9	8114.06
5.74335	5801.26	3457.95		10.1451	37360	7152.23
5.74629	5533.95	3302.44		10.1392	21872.8	9537.71
5.74924	5020.15	3889.8		10.1333	11234.4	11503.1
5.75218	4358.43	4356.28		10.1274	6163.61	12057.3
5.75513	3906.3	4386.48		10.1216	5737.9	10650.4
5.75807	4216.09	4023.41		10.1157	6420.88	8117.72
5.76102	4818.8	3684.2		10.1098	5728.56	6430.88
5.76396	5101.57	3351.14		10.1039	5057.02	8398.81
5.76691	5292.51	3450.33		10.098	5439.36	9266.3
5.76985	5659.47	3895.66		10.0921	5581.92	9179.9
5.7728	5682.01	4066.43		10.0862	6708.65	7149.61
5.77574	5349.7	3882.43		10.0803	7200.34	7531.26
5.77869	4935.52	3560.9		10.0744	8478	7178.96
5.78163	4636.25	3579.51		10.0685	6420.72	6205.62
5.78457	4458.69	4134.79		10.0626	6111.6	6154.81
5.78752	4330.44	4564.23		10.0567	6701.87	6600.69
5.79046	4160.4	4932.2		10.0508	6916.04	7224.87
5.79341	3958.38	5081.82		10.045	6321.13	7739.46
5.79635	4083.66	5283.45		10.0391	6343.16	9191.47
5.7993	3718.51	5220.12		10.0332	6655.47	7531.62
5.80224	3430.9	4651.33		10.0273	6343.71	5073.92
5.80519	3673.4	4580.82		10.0214	7313.3	5971.06
5.80813	3435.61	4590.6		10.0155	5864.65	5874.5
5.81108	4404.88	4175.09		10.0096	6898.15	4971.26
5.81402	4795.96	4561.48		10.0037	8565.29	5446.12
5.81697	4552.46	4893.38		9.99782	11080.5	4466.48
5.81991	4484.51	4993.58		9.99192	14574.1	5967.93
5.82285	4645.08	4583.56		9.98603	24422.5	6114.46
5.8258	4496.78	4275.85		9.98014	38823	5240.52
5.82874	4163.02	4263.56		9.97425	53314.7	6361.69
5.83169	4138.02	4228.47		9.96836	62322.4	6400.48
5.83463	3864.77	4384.42		9.96246	61323	5492.23
5.83758	4275.98	4423.27		9.95657	51992.4	5118.65
5.84052	4416.22	4256.36		9.95068	57311.3	6536.46
5.84347	4236.61	3940.92		9.94479	80225.2	6908.83
5.84641	3802.68	3326.26		9.93889	86906.8	5778.47
5.84936	3999.64	3714.22		9.933	75595.2	6581.11
5.8523	4650.67	4212.54		9.92711	55544.7	6667.59
5.85524	5428.22	4580.73		9.92122	36855.9	6664.48
5.85819	6134.62	4683.25		9.91532	23091.5	6848.81
5.86113	6582.47	4571.15		9.90943	13221.3	7711.9
5.86408	6661.97	4234.14		9.90354	7250.56	6253.8
5.86702	6451.08	3802.44		9.89765	8538.43	6024.73
5.86997	6064.95	3714.43		9.89175	8595.44	6278.73
5.87291	5725.45	3624.79		9.88586	7786.59	7825.41
5.87586	5539.19	3415.88		9.87997	6681.45	8121.58
5.8788	5405.37	3432.48		9.87408	7649.29	6688.47
5.88175	5491.85	3700.52		9.86819	7240.05	5813.87
5.88469	5225.26	4108.74		9.86229	8315.01	6193.85
5.88764	4865.91	4530.7		9.8564	7414.69	7642.77
5.89058	4542.85	4788.65		9.85051	7468.56	8718.12
5.89352	4278.72	4783.69		9.84462	7812.23	7378.49
5.89647	4459.6	4363.39		9.83872	10296.7	6187.67
5.89941	4654.99	4018.03		9.83283	13811.2	5859.75
5.90236	4710.56	3920.04		9.82694	14849.4	6703.01
5.9053	4563.2	4096.31		9.82105	13874.8	6524.43
5.90825	4307.2	4006.13		9.81515	11702.7	7042.86
5.91119	3963.17	4205.37		9.80926	8414.74	6853.79
5.91414	4504.41	4645.59		9.80337	6321.29	8102.15
5.91708	4786.99	5170.68		9.79748	8904	8235.5
5.92003	4466.42	5147.33		9.79158	8729.27	6137.39
5.92297	4413.44	4513.45		9.78569	6152.36	7572.46
5.92591	4416.97	3766.63		9.7798	5880.12	5576.79
5.92886	4173.75	3688.7		9.77391	5795.74	5382.81
5.9318	4568.93	3559.67		9.76802	9068.14	6479.52
5.93475	5148.38	3590.44		9.76212	12986.2	7112.71
5.93769	5229.74	3694.89		9.75623	17955.5	5802.74
5.94064	5005.25	4206.39		9.75034	24297.1	7289.23
5.94358	4636.6	4788.67		9.74445	30756.3	6951.14
5.94653	4267.68	5062.05		9.73855	33663.7	5985.64
5.94947	4199.35	4997.1		9.73266	31617.2	7411.39
5.95242	3932.35	4626.63		9.72677	26506.4	7280.14
5.95536	4121.22	4082.72		9.72088	20915.8	7340.75
5.95831	4219.43	4590.57		9.71498	15984	6199.96
5.96125	4556.46	5063.72		9.70909	11671.8	6966.97
5.96419	5067.08	5325.69		9.7032	7873.84	6721.85
5.96714	5194.66	5328.11		9.69731	7444.85	6041.73
5.97008	4910.61	5097.52		9.69141	6472.03	6367.12
5.97303	4243.68	4864.19		9.68552	7264.34	7882.53
5.97597	4803.57	4726.57		9.67963	7687.63	9404.92
5.97892	4779.58	4596.27		9.67374	8901.88	7358.49
5.98186	4355.28	4370.99		9.66785	9412.8	6250.22
5.98481	4247.33	3734.56		9.66195	10241.1	7087.3
5.98775	4321.87	3941.04		9.65606	13751.6	7033.64
5.9907	4196.54	4031.2		9.65017	20664.3	5844.38
5.99364	3766.66	4009.36		9.64428	28077.8	5741.74
5.99658	3545.17	4035.92		9.63838	31579.6	5983.25
5.99953	4164.29	4020.46		9.63249	29494.7	7297.29
6.00247	4753.75	4314.57		9.6266	32612.6	7475.25
6.00542	5043.29	4199.06		9.62071	33995.1	7645.36
6.00836	5066.14	4425.28		9.61481	28530.7	8992.99
6.01131	5438.89	4310.1		9.60892	19381	6944.09
6.01425	5276.07	3867.19		9.60303	10959.8	6136.94
6.0172	4453.77	3537.95		9.59714	13567.5	6620.46
6.02014	4746.15	3783.23		9.59124	24159.5	7921.83
6.02309	4632.52	3969.87		9.58535	36591.1	8589.03
6.02603	3930.93	4044.97		9.57946	45372.6	7678.28
6.02898	3298.24	4332.42		9.57357	46600	6309.19
6.03192	3153.93	4512.8		9.56768	40308.5	6312.54
6.03486	3327.77	4344.73		9.56178	29833.3	6324.19
6.03781	4121.81	3729.59		9.55589	19241.2	6833.2
6.04075	4605.85	3960.23		9.55	11295.1	6082.28
6.0437	4632.38	4173.56		9.54411	7806.32	6334.86
6.04664	4259.07	3916.11		9.53821	6800.4	7777.29
6.04959	4491.62	3770.66		9.53232	6961.85	7895.53
6.05253	4247.42	3785.54		9.52643	6535.03	6173.3
6.05548	3505.13	3842.21		9.52054	7371.31	6195.39
6.05842	2756.97	3427.77		9.51464	7961.99	5706.29
6.06137	3017.96	3304.45		9.50875	7996.06	6893.69
6.06431	3587.7	3393.07		9.50286	12461.3	6063.07
6.06725	4336.55	3612.43		9.49697	20147.2	6778.76
6.0702	4512.41	4371.81		9.49107	32089.3	6955.97
6.07314	4106.35	4950.98		9.48518	45958.4	7310.75
6.07609	3504.27	5127.18		9.47929	55578	8075.63
6.07903	3781.88	5224.22		9.4734	54569.3	7024.71
6.08198	4118.67	4909.05		9.46751	43797.3	6274.02
6.08492	4272.61	3995.4		9.46161	29847	7572.24
6.08787	4191.56	3695.05		9.45572	18910.5	9778.61
6.09081	4102.44	3819.81		9.44983	12725.4	8047.85
6.09376	4278.61	4114.93		9.44394	16740.6	5726.89
6.0967	4165.39	4356.54		9.43804	24996.4	5614.19
6.09965	4241.13	4737.95		9.43215	34671.8	6631.71
6.10259	5215.04	5287.02		9.42626	42475.1	6281.15
6.10553	5602.22	5262.26		9.42037	44673	6165.48
6.10848	5308.88	4611.6		9.41447	40578.7	6291.87
6.11142	4390.43	3794.28		9.40858	32300.7	5723.17
6.11437	4483.33	3596.5		9.40269	23088.4	7517.37
6.11731	4758.47	3131.04		9.3968	23769.3	7673.15
6.12026	5108.87	3206.55		9.39091	25864	6262.85
6.1232	5241	3059.91		9.38501	24391.4	7315.12
6.12615	5046.25	3442.2		9.37912	19810.6	6740.75
6.12909	5714.05	3546.89		9.37323	13666.3	6262.66
6.13204	5914.48	3464		9.36734	8275.87	5582.98
6.13498	5667.69	3485.38		9.36144	7322.92	5053.32
6.13792	5368.06	3715.53		9.35555	8240.71	5528
6.14087	5312.77	3968.82		9.34966	8378.33	5770.65
6.14381	4682.38	4223.59		9.34377	8271.42	6773.32
6.14676	4377.41	4403.11		9.33787	10545.6	7494.46
6.1497	4316.68	4401.08		9.33198	12246.7	7186.75
6.15265	4693.88	4571.16		9.32609	17187.2	7274.48
6.15559	5407.76	5374.22		9.3202	29171.9	7464.46
6.15854	6427.59	6239.21		9.3143	40240.5	5478.55
6.16148	7609.35	7061.2		9.30841	44488.4	5303.55
6.16443	8761.94	7702.88		9.30252	40113	5547.53
6.16737	9690.89	8040.61		9.29663	30698.1	5371.3
6.17032	10221.3	8009.25		9.29074	21672.7	6214.42
6.17326	10236.2	7702.94		9.28484	16018.8	5795.31
6.1762	9708.02	7134.05		9.27895	20400.6	6857.14
6.17915	8770.08	6387.4		9.27306	30053.8	8002.89
6.18209	7521.59	5569.09		9.26717	38075.6	7551.97
6.18504	6101.25	4733.6		9.26127	39835.6	6823.16
6.18798	5243.14	4595.26		9.25538	34357.1	7603.05
6.19093	4416.7	4674.44		9.24949	27301.3	8208.71
6.19387	4489.89	4654.33		9.2436	31251.1	7568.01
6.19682	4519.02	4433.45		9.2377	29703.5	7685.46
6.19976	4510.19	4015.11		9.23181	24538.5	7362.12
6.20271	4485.3	3704.66		9.22592	18933	6712.26
6.20565	4342.43	4157.95		9.22003	17887.2	5862.26
6.2086	4228	4766.45		9.21413	28546	7044.38
6.21154	3942.6	5333.88		9.20824	43964	7152.46
6.21448	4073.01	5761.38		9.20235	58291.6	7288.23
6.21743	4845.97	5896.65		9.19646	63232.5	8093.35
6.22037	5391.57	5675.76		9.19057	57512.9	7628.99
6.22332	5610.9	5083.68		9.18467	75229.4	6560.43
6.22626	5426.43	4173.15		9.17878	83331.6	7158.3
6.22921	5067.48	3380.14		9.17289	79713.8	6718.53
6.23215	4911.29	3082.47		9.167	67895.2	6146.71
6.2351	4972.9	3337.61		9.1611	53549.1	5546.69
6.23804	5386.37	3904.96		9.15521	40900.5	6688.79
6.24099	5444.13	4323.09		9.14932	30460.4	7850.16
6.24393	5104.35	4425.74		9.14343	21617.4	6692.04
6.24687	4872.15	4043.97		9.13753	14300.9	5305.61
6.24982	5192.13	4080.75		9.13164	12194.9	5474.71
6.25276	5045.89	4166.08		9.12575	11290.1	6700.3
6.25571	4571.8	3980.78		9.11986	10184.4	7734.13
6.25865	3976.39	3984.94		9.11396	7786.37	7062.7
6.2616	4168.53	3761		9.10807	6122.59	6796.08
6.26454	4926.68	3337.4		9.10218	10315	5658.56
6.26749	5255.65	4109.16		9.09629	24112.2	6586.76
6.27043	4982.17	4664.21		9.0904	43558	8635.48
6.27338	5086.83	4751.53		9.0845	59694.5	8019
6.27632	5668.33	4370.2		9.07861	64703.7	7039.08
6.27927	5893.72	4229.24		9.07272	57266.1	7257.37
6.28221	5639.86	4642.35		9.06683	43632.4	7690.4
6.28515	5283.12	4814.2		9.06093	30335.4	7151.45
6.2881	4998.93	4552.43		9.05504	19835.1	7250.17
6.29104	4589.04	3811.72		9.04915	12082.5	6718.77
6.29399	4138.81	3145.48		9.04326	9893.68	8237.15
6.29693	3696.16	4250.41		9.03736	13794.5	8322.17
6.29988	4144.78	4580.25		9.03147	22960.7	7021.19
6.30282	4994.81	3967.88		9.02558	31358.4	7005.72
6.30577	5125.69	3218.12		9.01969	34856.3	7959.7
6.30871	5234.52	3645.34		9.01379	32047.7	7494.74
6.31166	5102.44	3754.54		9.0079	24809.8	8679.53
6.3146	4492.36	3572.58		9.00201	17183.4	8524.09
6.31754	4151.21	3612.26		8.99612	12351.5	6061.37
6.32049	3925.16	3804.61		8.99023	18914.3	5659.67
6.32343	3595	3750.9		8.98433	31125.1	5840.82
6.32638	3809.61	3692.13		8.97844	45826.8	6728.51
6.32932	4251.73	3477.93		8.97255	55027.3	6631.44
6.33227	4487.19	3520.08		8.96666	53899.2	7138.38
6.33521	4407.72	3857.48		8.96076	61310.2	9302.06
6.33816	3947.5	3952.69		8.95487	57010.9	9587.71
6.3411	4405.98	3829.81		8.94898	65209.4	8522.27
6.34405	5291.93	3582.27		8.94309	65366.1	7473.45
6.34699	5655.81	3317.8		8.93719	55989.8	6402.94
6.34994	5477.44	3159.7		8.9313	42522.5	6155.19
6.35288	6123.84	3314.06		8.92541	32981.8	7690.75
6.35582	6696.71	3508.89		8.91952	39468.2	6647.28
6.35877	6701.7	3420.57		8.91362	41615.3	7040.92
6.36171	6155.27	3499.06		8.90773	38305.2	6563.1
6.36466	5110.48	3409.44		8.90184	31026.1	7572.04
6.3676	5091.41	3601.29		8.89595	23368.2	6627.96
6.37055	5462.85	3295.33		8.89006	40757	6270.02
6.37349	5764.93	3394.65		8.88416	68075.9	5809.91
6.37644	5783.57	3435.76		8.87827	86275.6	7217.59
6.37938	5349.75	3906.88		8.87238	85814.8	6339.13
6.38233	4459.24	4132.85		8.86649	69716	7505.77
6.38527	4539.77	4019.99		8.86059	48672.4	7954.78
6.38821	4867.27	3905.78		8.8547	30746.6	11078.9
6.39116	4814.2	3778.51		8.84881	18663.7	13671.1
6.3941	4330.56	3645.31		8.84292	11400.5	13258.5
6.39705	4235.36	3486.31		8.83702	8884.82	9956.85
6.39999	4163.69	3266.92		8.83113	10114.3	8807.36
6.40294	4134.53	3575.35		8.82524	13753.8	6650.05
6.40588	4994	3901.53		8.81935	26974.7	6102.36
6.40883	5588.22	3739.21		8.81345	47745	6262.94
6.41177	5787.47	4042.08		8.80756	63715.6	6468.55
6.41472	5503.23	4762.47		8.80167	67461.8	6714.76
6.41766	4726.42	5248.49		8.79578	59036.2	7056.58
6.42061	4316.52	5403.05		8.78989	73235	5647.65
6.42355	4668.32	5267.5		8.78399	78186.3	6629.41
6.42649	4640.04	4712.02		8.7781	68113.5	7265.59
6.42944	4593.15	3932.24		8.77221	50828.7	6918.18
6.43238	4962.55	3634.88		8.76632	34943.9	7307.3
6.43533	5456.16	4256.48		8.76042	23596.4	6094.46
6.43827	5513.62	4813.46		8.75453	15642.9	6170.96
6.44122	5167.02	5250.36		8.74864	9898.31	7549.32
6.44416	4469.05	5530.73		8.74275	7380.76	10052.3
6.44711	3688.46	5642.04		8.73685	9356.3	11356.8
6.45005	3909.14	5601.01		8.73096	10411.5	10830.7
6.453	4043.62	5447.77		8.72507	11058.5	8922.57
6.45594	4141.06	5068.21		8.71918	12725.4	6703.31
6.45888	4143.82	4439.73		8.71328	20989.3	7176.52
6.46183	3965.86	3817.86		8.70739	30781.8	7425.4
6.46477	5014.28	3532.53		8.7015	38466.5	5624.77
6.46772	5838.36	3313.69		8.69561	41786.7	6053.54
6.47066	5991.14	3247.53		8.68972	52490.1	8112.67
6.47361	6017.37	3705.05		8.68382	66027.7	7368.95
6.47655	5800.79	4062.73		8.67793	67792.3	6593.78
6.4795	5259.97	4194.83		8.67204	58877	6868.42
6.48244	5393.46	4099.25		8.66615	45349.3	6640.5
6.48539	5302.61	4746.27		8.66025	32319.1	6997.43
6.48833	4943.65	5307.25		8.65436	21387.1	8066.8
6.49128	4763.65	6018.33		8.64847	17121.7	5838.83
6.49422	5362.6	7234.94		8.64258	24276.7	7197.87
6.49716	6473.56	9470.56		8.63668	32598.7	6123.77
6.50011	7080.63	12881.8		8.63079	39916.6	8102.79
6.50305	9905.22	17423.9		8.6249	43211.2	8441.18
6.506	13757.6	22717.9		8.61901	40730.6	6143.96
6.50894	18420.3	28046.9		8.61311	33964.4	6005.37
6.51189	23397	32500.5		8.60722	41299.7	6597.23
6.51483	27935.8	35214.4		8.60133	55138.8	6626.08
6.51778	31212	35624.5		8.59544	59593.4	6797.05
6.52072	32573.1	33638.9		8.58955	54887.9	6378.67
6.52367	31747.6	29663.5		8.58365	46431.6	7744.67
6.52661	28928.9	24472.1		8.57776	38210	7525.26
6.52955	24701.8	19040.5		8.57187	36483.8	9543.96
6.5325	19848.6	14126.5		8.56598	33224	10685.2
6.53544	15282.9	10160.6		8.56008	37449	9073.69
6.53839	11299.1	7337.26		8.55419	39983.4	6798.74
6.54133	8137.91	5563.43		8.5483	37021.1	8017.09
6.54428	5787.88	4890.42		8.54241	30146.3	9480.26
6.54722	4419.11	4293.98		8.53651	22876	9208.24
6.55017	4619.67	3810.91		8.53062	17240.8	7547.12
6.55311	5129.73	3943.07		8.52473	12572.5	7141.03
6.55606	5347.33	3881.43		8.51884	10597.5	7404.34
6.559	6218.6	4550.66		8.51295	11013.5	6751.63
6.56195	7643.63	5588.65		8.50705	13783.8	6868.03
6.56489	8545.57	6313.6		8.50116	18846.1	7684.68
6.56783	9022.93	7470.62		8.49527	24830.4	9301.71
6.57078	9374.36	9166.64		8.48938	29864.7	9842.23
6.57372	9686.96	10646.6		8.48348	31507.6	8958.65
6.57667	10006.1	11781.9		8.47759	32674.5	7719.12
6.57961	10169.3	12533.1		8.4717	32898	6471.15
6.58256	10867.3	12809.4		8.46581	50062.4	7508
6.5855	11976.8	12629.9		8.45991	88636.8	7261.61
6.58845	12442.2	12065.4		8.45402	117993	9852.23
6.59139	12119.6	11221.5		8.44813	123007	11301.1
6.59434	11102.8	10217.4		8.44224	103703	12052.9
6.59728	9628.72	9162.23		8.43634	73811.1	14863.6
6.60022	8002.1	8133.49		8.43045	47242	20374.6
6.60317	6503.05	7330.08		8.42456	29801.2	24313.2
6.60611	6404.79	8550.72		8.41867	22397.8	22182.5
6.60906	6875.53	9416.25		8.41278	28375.6	15917.8
6.612	7534.9	9966.72		8.40688	42351.4	15329.2
6.61495	8360.73	10305.3		8.40099	54524.6	16882.8
6.61789	9168.39	10518.2		8.3951	59721.2	16955.9
6.62084	9715.96	10622.1		8.38921	56853.2	16802.6
6.62378	9866.4	10563.9		8.38331	48708.1	22400.6
6.62673	9487.38	10267		8.37742	40169.1	26819.4
6.62967	8641.32	9690.49		8.37153	49301.4	29331.1
6.63262	7514.48	8864.64		8.36564	68734.4	29233.2
6.63556	6349.6	7885.31		8.35974	87949.6	26254.9
6.6385	5351.22	6874.27		8.35385	106768	21819.4
6.64145	4887.07	5931.25		8.34796	117073	17868.7
6.64439	4555.78	5102.8		8.34207	110623	15132.5
6.64734	4769.17	5874.68		8.33617	91485.8	18483.2
6.65028	5028.55	7032.71		8.33028	68062.8	21044.6
6.65323	5357.25	8388.81		8.32439	47128.4	20324.5
6.65617	5961.19	9717.38		8.3185	31776.8	17434.4
6.65912	6384.8	10742.4		8.31261	26236.6	13773.4
6.66206	6625.82	11189.7		8.30671	29783.2	10058.4
6.66501	6762.15	10896.9		8.30082	56321.5	9086.69
6.66795	6633.3	9893.25		8.29493	86075.1	12309
6.6709	6108.83	8404.39		8.28904	102964	14091.7
6.67384	5083.84	6771.93		8.28314	100042	13823.8
6.67678	5099.51	5321.25		8.27725	83164.6	12000
6.67973	4724.33	4338.52		8.27136	63109.1	9154.29
6.68267	4895.31	4151.95		8.26547	51626.3	9296.32
6.68562	5295.56	4600.89		8.25957	50531.2	11194.7
6.68856	5441.1	4769.86		8.25368	41823.4	10914.2
6.69151	5435.81	4610.03		8.24779	30223.4	7743.69
6.69445	4876.02	4357.37		8.2419	19386.7	7445.54
6.6974	4206.82	4268.06		8.236	15950.9	9062.81
6.70034	3925.46	4272.06		8.23011	12474.5	8937.5
6.70329	4074.94	4097.61		8.22422	11826	7701.12
6.70623	4813.14	3911.53		8.21833	12821.5	8055.45
6.70917	5239.18	4046.06		8.21244	15785	8676.08
6.71212	5926.45	5450.26		8.20654	17487.2	7947.8
6.71506	6023.11	6955.56		8.20065	22525.6	6644.83
6.71801	5347.11	8463.56		8.19476	34020	6652.28
6.72095	5815.26	9858.87		8.18887	46988.8	6451.45
6.7239	6592.76	11019.8		8.18297	56105.9	6919.46
6.72684	7443.08	11837.7		8.17708	57444.7	7645.07
6.72979	8242.3	12213.8		8.17119	50903.6	6937.22
6.73273	8834.99	12095.5		8.1653	39737.9	6337.12
6.73568	9115.89	11476.6		8.1594	28099.7	6126.17
6.73862	9018.57	10406		8.15351	36472.7	6332.18
6.74157	8563.72	8988.18		8.14762	59037.6	6869.44
6.74451	7873.97	7530.53		8.14173	75633.6	7085.55
6.74745	7013.56	6162.66		8.13583	79106.2	6773.65
6.7504	6044.28	5600.86		8.12994	70752.2	6175.93
6.75334	4962.25	5601.75		8.12405	57731.2	6018.92
6.75629	4444.86	5171.98		8.11816	46611.6	6588.9
6.75923	4124.94	4455.18		8.11227	38920.6	6685.79
6.76218	4127.14	4088.7		8.10637	33468.2	6337.36
6.76512	4112.47	4157.97		8.10048	33887.9	6375.17
6.76807	3503.1	4044.75		8.09459	34371.8	5888.36
6.77101	3726.33	4003.62		8.0887	35126.4	6278.48
6.77396	3704.63	4237.07		8.0828	53143.5	8191.07
6.7769	3872.99	4137.59		8.07691	77576.7	6179.39
6.77984	4281.13	3932.97		8.07102	90368.6	5950.76
6.78279	4710.59	4100.01		8.06513	86001.1	7956.53
6.78573	5074.78	4000.39		8.05923	70071.2	7047.6
6.78868	5294.42	3812.25		8.05334	51762	7288.89
6.79162	5304.5	3931.4		8.04745	36282	9643.14
6.79457	5049.88	4407.33		8.04156	42623.1	9823.51
6.79751	4610.11	4481.03		8.03566	45002.9	7332.29
6.80046	4839.36	4148.08		8.02977	40850.1	6591.5
6.8034	5264.34	3505.2		8.02388	32692.6	7515.19
6.80635	5572.83	3083.34		8.01799	31473.5	7679.88
6.80929	5791.2	3766.59		8.0121	41762.7	7381.31
6.81224	5892.05	4096.88		8.0062	47883.9	7777.55
6.81518	5741.96	4012.39		8.00031	46606.8	8296.15
6.81812	5327.06	3572.99		7.99442	39114.3	10116.6
6.82107	4653.24	3137.09		7.98853	38024.1	8785.15
6.82401	4319.39	3592.25		7.98263	31655.8	8899.01
6.82696	5003.95	3745.19		7.97674	43417.6	6388.84
6.8299	5600	4086.69		7.97085	54792.4	8427.97
6.83285	5645.19	4212.87		7.96496	56711.3	12791.9
6.83579	5162.05	4202.41		7.95906	61479.8	16773
6.83874	4310.16	4491.41		7.95317	67150	20047.8
6.84168	4107.98	4748.02		7.94728	62175.4	23177.1
6.84463	4594.17	4581.29		7.94139	50425.9	26381
6.84757	5032.92	3946.02		7.93549	39037.1	29528.3
6.85051	5289.73	4040.69		7.9296	55441.2	32646.1
6.85346	5473.89	3781.55		7.92371	61011.1	35655.9
6.8564	5620.17	3436.79		7.91782	54356.6	37700.2
6.85935	5390.54	3881.41		7.91193	41647.6	37362.5
6.86229	4623.78	4158.5		7.90603	29231.5	33918.5
6.86524	4326.47	4666.37		7.90014	23493.8	28507.2
6.86818	4939.93	5623.33		7.89425	23110.7	22252.9
6.87113	5129.41	6172.4		7.88836	34410.7	15808
6.87407	4920.07	6123.31		7.88246	43539.3	9562.76
6.87702	5533.55	6124.17		7.87657	44499.9	5763.6
6.87996	6069.28	8021.81		7.87068	37569.1	5575.49
6.88291	6674.33	10244.1		7.86479	27418.4	6463.51
6.88585	8144.99	12732.6		7.85889	18666.3	6384.9
6.88879	9677.61	15335.8		7.853	12965.6	6458.04
6.89174	11312.1	17871.3		7.84711	13491.4	8390.62
6.89468	13209.2	20201.1		7.84122	15410.6	8548.16
6.89763	15303.5	21939		7.83532	16451.5	6676.97
6.90057	17492.3	22742.5		7.82943	16867.4	7515.2
6.90352	19558.5	22492.2		7.82354	16485.6	8692.44
6.90646	21223.6	21257.7		7.81765	14999.4	8052.28
6.90941	22227.3	19282.6		7.81176	19262.1	6790.23
6.91235	22399.3	16908.9		7.80586	28546.6	7478.35
6.9153	21699	14475.6		7.79997	35083.2	6906.27
6.91824	20214.8	12230.2		7.79408	35471.7	6058.21
6.92118	18132.4	10288.9		7.78819	30579.1	6015.09
6.92413	15689.6	8649.56		7.78229	24213.9	8107.33
6.92707	13133.1	7305.29		7.7764	19366	7657.93
6.93002	10685.5	6415.99		7.77051	16753.6	6155.24
6.93296	8560.11	5956.53		7.76462	20780.2	5675.75
6.93591	6852.51	5547.66		7.75872	29206.2	6061.06
6.93885	5835.22	5266.1		7.75283	35243.9	6826.45
6.9418	5606.67	5131.74		7.74694	36728.8	5722
6.94474	4852.69	5119.83		7.74105	33377	5523.04
6.94769	4747.35	5200.45		7.73515	26795.5	6218.45
6.95063	4124.15	5203.99		7.72926	19710.8	6497.08
6.95358	4447.09	5000.95		7.72337	14110.1	7357.6
6.95652	5148.63	4590.1		7.71748	11481.8	5685.36
6.95946	5448.63	3930.38		7.71159	12256.6	7967.93
6.96241	5520.94	3851.97		7.70569	16065.1	8202.34
6.96535	5032.78	3907.61		7.6998	21231.4	8144.51
6.9683	4485	3781.58		7.69391	27460.4	9296.64
6.97124	4573.74	3519.13		7.68802	33079.8	9793.02
6.97419	5553.64	3028.26		7.68212	38088.2	7893.38
6.97713	5957.4	3108.35		7.67623	40366	7186.73
6.98008	5776.46	3271.24		7.67034	38522.4	6031.64
6.98302	5147.47	3785.82		7.66445	33548.7	5317.17
6.98597	4834.6	3858.98		7.65855	27689.6	5800.3
6.98891	4576.11	3545.43		7.65266	22679	6551.62
6.99185	4956.31	3069.25		7.64677	19916.7	7240.57
6.9948	5268.91	3061.06		7.64088	27671	7951.84
6.99774	5578.42	3111.64		7.63499	35159.1	7090.99
7.00069	5890.22	3418.64		7.62909	36442.9	6456.99
7.00363	6038.2	3943.76		7.6232	32355.5	6087.34
7.00658	5829.11	4870.88		7.61731	25553.9	6035.38
7.00952	5136.82	7324.28		7.61142	18936.5	6473.09
7.01247	6034.41	9807.74		7.60552	19979.6	6818.02
7.01541	8390.82	11861.7		7.59963	30042.7	6059.94
7.01836	10722.2	13166.1		7.59374	38390.1	5406.02
7.0213	12547.7	13565.9		7.58785	41195.6	5081.3
7.02425	13503	12963.2		7.58195	36748.1	6043.15
7.02719	13465.5	14486.1		7.57606	37162.9	10001.8
7.03013	13133.6	17124.5		7.57017	40425.4	12513.9
7.03308	16429.8	19485.4		7.56428	36130	12672.6
7.03602	19253.9	21049.2		7.55838	27014.8	10952.5
7.03897	21063.9	21407.6		7.55249	18104.1	10331.4
7.04191	21485.6	20422.5		7.5466	13179.3	10826.9
7.04486	20434.7	18279.6		7.54071	12186.9	10518.2
7.0478	18148.8	15416.1		7.53482	11738.3	11258
7.05075	15174.8	12362		7.52892	10649.7	11759.6
7.05369	12129.7	9571.92		7.52303	9202.07	10914.4
7.05664	9355.01	7318.82		7.51714	9360.08	9259.38
7.05958	7165.77	5678.75		7.51125	7493.03	7799.07
7.06253	5554.94	5189.92		7.50535	8592.03	6368.56
7.06547	6139.62	5927.37		7.49946	10295.3	5193.15
7.06841	6908.04	8216.79		7.49357	18316	5309.9
7.07136	7849.78	10566		7.48768	29461.2	5703.13
7.0743	9046.39	12393.2		7.48178	39503.3	6044.67
7.07725	10424.3	13436.2		7.47589	43419.8	6360.48
7.08019	11729	13581.2		7.47	39671.4	6938
7.08314	12622.5	12929.9		7.46411	31050.2	6614.67
7.08608	12764.7	11577.9		7.45821	22012.3	7278.11
7.08903	11865.6	9765.79		7.45232	27813.9	7288.71
7.09197	10688.5	7803.79		7.44643	33110.2	5833.77
7.09492	11930.6	7417.73		7.44054	35240.6	9107.08
7.09786	12808.1	9028.18		7.43465	34071.2	10572.7
7.1008	13473	10756.4		7.42875	31718.8	10484.5
7.10375	14092.3	12255.6		7.42286	29213.9	8346.8
7.10669	14750.9	13235.3		7.41697	29023.3	6651.92
7.10964	15392.5	13547.2		7.41108	32337.8	6833.27
7.11258	15827.9	13221.4		7.40518	38451.3	6041.12
7.11553	15811.2	12442.7		7.39929	44609.2	5951.18
7.11847	15150.7	11481.9		7.3934	49423.5	5866.67
7.12142	13810.6	11148.1		7.38751	52470.1	7281.37
7.12436	12020.2	11792.4		7.38161	46443.9	7009.22
7.12731	10005.1	12068.9		7.37572	35998.7	6761.79
7.13025	9835.19	11830.8		7.36983	26083.7	5290.11
7.1332	9358.61	11075.5		7.36394	31864.3	5560.15
7.13614	8657.22	10841.7		7.35804	33683.6	7114.81
7.13908	7798.94	10498.4		7.35215	31385.6	7875.84
7.14203	7960.59	10910.9		7.34626	26441.6	7589.46
7.14497	8787.79	13626.2		7.34037	20767.8	7418.18
7.14792	10205.1	16542.6		7.33448	15248.7	8213.75
7.15086	12301.5	19324		7.32858	10328.2	9489.93
7.15381	15000.9	21569.9		7.32269	11459.4	8026.69
7.15675	17811	22905.3		7.3168	8761.15	8575.58
7.1597	20142	23082		7.31091	7483.12	8285.15
7.16264	21489.6	22055.3		7.30501	8098.16	7265.19
7.16559	21472.4	20005.9		7.29912	9950.39	7966.09
7.16853	20017.1	17295.1		7.29323	12421.9	8800.86
7.17147	17408.7	14364.3		7.28734	17231.2	8370.28
7.17442	14156.7	11615.5		7.28144	25053.9	9108.12
7.17736	10926.7	9315.66		7.27555	31016.5	10075.4
7.18031	8074.73	7556.31		7.26966	32382	8197.16
7.18325	5870.82	6276.83		7.26377	29487.7	5909.45
7.1862	4568.37	5333.78		7.25787	24685	5593.23
7.18914	5236.58	4581.81		7.25198	19739.1	5798.37
7.19209	5596.62	3931.96		7.24609	19690.9	5576.79
7.19503	5545.38	3472.1		7.2402	29308.1	6990.62
7.19798	5204.22	3370.34		7.23431	44321.6	7373.59
7.20092	4735.12	3514.36		7.22841	58255.8	8766.39
7.20387	4269.92	3274.29		7.22252	63740.6	8073.08
7.20681	4994.36	3536.61		7.21663	58732.5	6761.7
7.20975	5328.78	3778.89		7.21074	47552.6	5936.12
7.2127	5192.82	4075.41		7.20484	35795.7	7061.28
7.21564	5570.86	4336.79		7.19895	26530.3	7014.49
7.21859	5449.15	4138.59		7.19306	30542.8	7129.11
7.22153	5101.09	4013.49		7.18717	30640.6	6374.72
7.22448	4937.53	3961.06		7.18127	27137.1	6458.42
7.22742	4646.12	4064.69		7.17538	22178.7	8213.16
7.23037	5094.27	4412.23		7.16949	18056.5	7719.06
7.23331	5878.61	5913.4		7.1636	15347.7	7279.97
7.23626	6219.13	7766.16		7.1577	17862.4	9532.84
7.2392	6162.3	9907.8		7.15181	24835.1	9325.26
7.24214	6549.23	12109.8		7.14592	31299.2	7485.15
7.24509	7100.26	14119.5		7.14003	34377.7	5977.48
7.24803	8916.2	15670.6		7.13414	35310.3	5833.29
7.25098	11248.1	16528.1		7.12824	33291.4	7079.08
7.25392	13732.2	16548.5		7.12235	26510.7	6218.09
7.25687	15877	15835.9		7.11646	18516.4	7080.91
7.25981	17213.7	14548.1		7.11057	15302.2	5858.9
7.26276	17446.4	12715.5		7.10467	13863.1	6822.69
7.2657	16543.7	10599.2		7.09878	14926.1	7842.47
7.26865	14753.3	8456.72		7.09289	23945.6	9323.53
7.27159	12422.4	9321.5		7.087	30911.6	9471.62
7.27454	10033.6	10330.1		7.0811	32674.6	9504.71
7.27748	8010.64	11017.8		7.07521	29182.4	8328.27
7.28042	7606.81	11320		7.06932	31664.2	7939.6
7.28337	8125.81	11193.4		7.06343	49772.9	9274.73
7.28631	8611.43	11500.7		7.05753	68976.2	10266
7.28926	10066.3	13265.4		7.05164	80901.4	10343.7
7.2922	12067.5	14472.7		7.04575	80091	8964.49
7.29515	13718.9	15842.1		7.03986	68295.6	6219.11
7.29809	14709.4	17786.4		7.03397	52256.2	5520.49
7.30104	15677.2	18938.9		7.02807	38092.8	6193.06
7.30398	17916.1	19125.4		7.02218	27972.4	6576.52
7.30693	19605.2	18331.2		7.01629	20844	6140.13
7.30987	20357.6	16702.9		7.0104	14975.1	7248.53
7.31281	20030.6	14510		7.0045	9803.65	8472.57
7.31576	18763.5	12237.2		6.99861	8021.23	8858.27
7.3187	17067.7	11950.9		6.99272	11858.6	6752.92
7.32165	15453.3	12309.6		6.98683	16644.2	6977.25
7.32459	14667.6	13086.9		6.98093	18628.4	6742.36
7.32754	14499.6	13752.1		6.97504	18484	6975
7.33048	14108.9	14276.8		6.96915	15869.3	7020.63
7.33343	13299.8	14358.8		6.96326	12399.5	7295.75
7.33637	12200.6	13970.5		6.95736	9798.76	8382.62
7.33932	10937.5	13129.7		6.95147	8173.66	7284.66
7.34226	9612.49	12355.9		6.94558	7958.4	8017.12
7.34521	9496.77	15965.6		6.93969	8619.24	7560.04
7.34815	12183.3	19845.1		6.9338	12493.5	5532.49
7.35109	14884.6	23616.5		6.9279	15362.7	4593.07
7.35404	19305.3	26811.3		6.92201	13861.4	7212.03
7.35698	23754.2	29158.1		6.91612	12722.5	7944.47
7.35993	27564.1	30266.2		6.91023	20177.5	6892.66
7.36287	30123.2	29859.4		6.90433	30523.6	7368.55
7.36582	31133.9	28021.4		6.89844	40731.8	10182.5
7.36876	30415.9	25049		6.89255	45830.3	12634.6
7.37171	28232.7	21370.6		6.88666	43448.1	13536.3
7.37465	25086.9	17447.4		6.88076	36312.9	11325.1
7.3776	21561.1	13692.5		6.87487	28712.1	6696.16
7.38054	18162.1	11259.1		6.86898	22369.2	7624.52
7.38348	15223.8	9932.41		6.86309	17445.6	8387.48
7.38643	12889	11800.9		6.85719	13913.6	6920.81
7.38937	12561.2	15035.4		6.8513	11642	5851.47
7.39232	15609.7	18251		6.84541	9653.94	5807.23
7.39526	18956.3	21070.4		6.83952	7228.64	6215.79
7.39821	22177.1	23105.2		6.83363	7109.58	7006.18
7.40115	24755.6	24066		6.82773	6527.03	6591.63
7.4041	26251.2	23860		6.82184	6658.2	7174.22
7.40704	26452.5	32742.3		6.81595	7690.43	7344.58
7.40999	30490.6	43025.5		6.81006	8101.53	7936.95
7.41293	38615.3	52332.8		6.80416	6761.47	6954.58
7.41588	46389.8	58752.9		6.79827	7558.98	5954.93
7.41882	52256.6	60857.7		6.79238	7733.49	5765.41
7.42176	54820.5	58186.6		6.78649	8704.61	5703.88
7.42471	53388	51406		6.78059	10384.5	4749.9
7.42765	48202.6	42072.7		6.7747	9848.08	4880.18
7.4306	40376.5	32105		6.76881	9894.74	5002.01
7.43354	31522.3	23185.2		6.76292	10619.4	5516.39
7.43649	23238.7	16329.2		6.75703	8796.35	7889.64
7.43943	17555.3	16953.7		6.75113	6424.83	8007.23
7.44238	16437.5	18036.9		6.74524	5158.67	5985.93
7.44532	14546.3	18205.9		6.73935	4603.4	5487.88
7.44827	12299.8	17505.9		6.73346	6350.32	7271.86
7.45121	10200.7	16184.8		6.72756	7001.23	7090.77
7.45416	8719.89	14753.3		6.72167	7480.07	6243.52
7.4571	10104	13718.4		6.71578	7146.72	6640.29
7.46004	11098.1	13234.4		6.70989	6635.07	6638.45
7.46299	11423	13231.4		6.70399	7005.24	6505.32
7.46593	11106.8	13298.5		6.6981	7030.5	5604.8
7.46888	11899.1	13429.4		6.69221	6317.21	6550.91
7.47182	12645.2	14782.8		6.68632	6126.29	7965.5
7.47477	14253.1	15698.4		6.68042	8301.47	6977.55
7.47771	15958.3	16066.1		6.67453	8067.4	7317.4
7.48066	17189.2	15830.6		6.66864	7444.73	6916.2
7.4836	17679.2	15010.7		6.66275	7722.3	5944.72
7.48655	17286	13712.6		6.65686	6295.1	7615.54
7.48949	16124.3	12141.7		6.65096	5479.45	8493.55
7.49243	14315.4	10576.4		6.64507	6781.8	7395.88
7.49538	12168.5	9140.05		6.63918	6095.99	7187.66
7.49832	10014.8	7994.71		6.63329	7990.58	6513.36
7.50127	8649.17	7202.42		6.62739	7353.77	7268
7.50421	8562.03	6900.04		6.6215	8411.18	7893.34
7.50716	8318.59	7802.44		6.61561	8090.95	7129.44
7.5101	7801.13	8376.05		6.60972	6357.7	6688.55
7.51305	6989.31	8307.59		6.60382	7261.11	7148.02
7.51599	7564.63	7571.87		6.59793	6490.93	7143.54
7.51894	8567	6503.96		6.59204	6392.09	5144.63
7.52188	9581.18	8615.51		6.58615	7891.04	5216.86
7.52483	10323.6	11510.2		6.58025	8690.49	5662.32
7.52777	10620.2	14774.9		6.57436	7983.48	7902.56
7.53071	11134.3	17953.1		6.56847	8027.88	8488.62
7.53366	14594.4	20607.7		6.56258	6583.64	6906.4
7.5366	17741.3	22430.6		6.55669	5879.06	7929.87
7.53955	20037.3	23389.7		6.55079	6803.75	7862.6
7.54249	21174.6	23266.6		6.5449	7474.95	6095.42
7.54544	21118.6	22175		6.53901	8033.42	5587.85
7.54838	20078.1	20366.7		6.53312	7470.8	5334.81
7.55133	18391.5	18158.2		6.52722	7335.66	4856.78
7.55427	16388.4	15851.7		6.52133	8182.67	6795.13
7.55722	14291.6	14617.5		6.51544	6761.16	8673.89
7.56016	15362	15423.3		6.50955	6908.97	8892.3
7.5631	16026.2	15476.6		6.50365	7534.1	5613.87
7.56605	15759.1	14825.7		6.49776	8435.34	6830.44
7.56899	14629	13649.9		6.49187	8886.32	6479.65
7.57194	12827.7	12177.2		6.48598	7261.18	5730.59
7.57488	10682.2	10603.5		6.48008	7352.95	6090.18
7.57783	8432.41	9048.02		6.47419	7387.02	5640.3
7.58077	6328.79	7560.6		6.4683	7527	5560.7
7.58372	6414.56	6161.39		6.46241	8263.45	7166.82
7.58666	6700.88	4981.49		6.45652	7146.05	7668.92
7.58961	6448.97	4900.71		6.45062	5936.89	6185.74
7.59255	5771.55	4953.17		6.44473	6094.33	6960.15
7.5955	5739.46	4998.32		6.43884	7052.23	7982.45
7.59844	5464.9	4999.48		6.43295	7085.16	8178.36
7.60138	5328.81	6583.12		6.42705	7520.93	7386.43
7.60433	6562.13	8540.64		6.42116	6745.77	6003.43
7.60727	7989.41	10908.3		6.41527	7862.73	6162.35
7.61022	9633.74	13617.3		6.40938	7853.02	6685.01
7.61316	11619.1	16446.5		6.40348	7128.84	6549.18
7.61611	13765.8	19035.5		6.39759	6392.23	6290.18
7.61905	15904.3	20966.3		6.3917	6635.01	5361.78
7.622	18606.3	22001.5		6.38581	6292.97	6668.16
7.62494	20904.6	25477.1		6.37991	7224.14	7118.46
7.62789	25761.7	27575.8		6.37402	6694.2	7679.1
7.63083	30110.8	28416.9		6.36813	6528.64	6722.46
7.63377	32626	27261.2		6.36224	8237.41	5114.01
7.63672	32769.1	29551		6.35635	8335.74	6083.23
7.63966	30536.5	32517.9		6.35045	7439.97	7232.37
7.64261	26461.4	33640		6.34456	6319.05	6985.87
7.64555	26208.3	34668.2		6.33867	5490.59	5637.92
7.6485	31884.1	36390.4		6.33278	5333.29	6130.19
7.65144	37430.6	37242.3		6.32688	5920.66	6709.03
7.65439	42125.2	37426.8		6.32099	6365.07	6946.58
7.65733	45303	36907.6		6.3151	5864.5	7043.97
7.66028	46569.4	35295.7		6.30921	7147.94	7384.58
7.66322	45405.1	32606		6.30331	6255.45	9063.07
7.66617	41935.1	28997		6.29742	6627.78	7662.7
7.66911	36692.2	24772.9		6.29153	7747.49	4138.17
7.67205	30485.1	20330.3		6.28564	9367.27	5945.76
7.675	24187.9	20614.4		6.27974	9081.81	7323.27
7.67794	18521.2	20863.5		6.27385	6146.97	7336.23
7.68089	17639	20433.3		6.26796	6810.68	6011.79
7.68383	17842.8	19537.7		6.26207	7133.76	6278.06
7.68678	17782.3	18418.1		6.25618	7830.93	6621.77
7.68972	17751	17244.5		6.25028	7663.38	6702.68
7.69267	18115.6	19164.1		6.24439	9478.15	6284.04
7.69561	19743.1	22067.3		6.2385	9313.66	6182.41
7.69856	23529.4	24779.9		6.23261	6690.13	6197.98
7.7015	27068.8	26794.5		6.22671	6720.32	6233.67
7.70444	29923.4	27728.1		6.22082	6532.72	6268.72
7.70739	31592.8	27354.7		6.21493	6242.81	5980.67
7.71033	31882	25673.4		6.20904	6287.33	6200.83
7.71328	30865.9	22948.5		6.20314	7039.35	6118.55
7.71622	28830.6	25466.3		6.19725	6803.4	5575.65
7.71917	26183	27439.9		6.19136	9106.7	4580.04
7.72211	23419.1	28274.8		6.18547	10691.3	6073.72
7.72506	22971.1	27614.8		6.17957	9509.96	5973.84
7.728	24351.2	25468.2		6.17368	6014.14	5130.12
7.73095	24678.3	24266.7		6.16779	6848.7	6323.09
7.73389	25822	25327		6.1619	6086.22	6572.33
7.73684	26431.1	24869.3		6.15601	6621.84	7610.1
7.73978	25964.1	23030.2		6.15011	7087	6081.56
7.74272	24537.6	20223.3		6.14422	7153.39	7459.58
7.74567	22416.9	18235.9		6.13833	6950.73	6569.44
7.74861	20242.1	15717.7		6.13244	6057.43	5814.42
7.75156	17721.1	12720.4		6.12654	5839.7	6341.6
7.7545	16090.1	10000.6		6.12065	6594.62	6878.15
7.75745	15675.7	12577.7		6.11476	7049.35	6806.3
7.76039	16682.6	16006.8		6.10887	6431.56	6824.32
7.76334	18964	19376.1		6.10297	7389.74	5897.98
7.76628	22273.5	25238.3		6.09708	7326.23	6315.72
7.76923	26390.4	32688.6		6.09119	6475.82	5503.01
7.77217	31300.5	39473.4		6.0853	6439.63	5852.49
7.77511	36833.9	44293.2		6.0794	6600.14	6524.58
7.77806	42353.9	46102.4		6.07351	6088.52	7279.03
7.781	47516.9	44475.7		6.06762	5806.44	6643.11
7.78395	52077.3	44220.2		6.06173	7761.07	5368.04
7.78689	55300.9	50383.9		6.05584	8243.97	5650.12
7.78984	56477.7	54387.6		6.04994	7355.79	7102.57
7.79278	54871.9	55141.9		6.04405	6205.48	8401.31
7.79573	50856.2	52489.8		6.03816	6622.01	8489.18
7.79867	44851.6	47057		6.03227	6731.07	7550.44
7.80162	38051	40022.9		6.02637	7586.58	6901.59
7.80456	31832.1	32738		6.02048	7146.83	6026.39
7.80751	26775.4	26325.5		6.01459	6188.67	5359.51
7.81045	23117.1	21421.7		6.0087	5204.43	6174.72
7.81339	20611.3	18133.9		6.0028	6044.16	6494.34
7.81634	21472.1	18124.2		5.99691	7507.91	5139.02
7.81928	22733.9	18091.1		5.99102	6834.08	6732.04
7.82223	23491.9	17774.3		5.98513	7275.13	6583.62
7.82517	24044.9	18161.9		5.97923	7843.01	8245.91
7.82812	24528.7	19189.1		5.97334	6380.87	7742.91
7.83106	24863.3	20679.5		5.96745	6519.12	7153.19
7.83401	24868	21529.1		5.96156	8196.64	7335.47
7.83695	24565.4	24703.3		5.95567	7765.68	8742.49
7.8399	23826.3	29087.9		5.94977	5409.08	7986.99
7.84284	27365.1	33386.5		5.94388	7152.73	6780.25
7.84579	32123.4	36890		5.93799	8658.14	6392.72
7.84873	36766.1	38966.9		5.9321	9083.57	5927.54
7.85167	40854.2	39234.4		5.9262	7579.91	6160.09
7.85462	43760.7	37664.9		5.92031	6392.15	6135.09
7.85756	44984.1	34586.4		5.91442	5558.49	6402.17
7.86051	44341.2	30576.5		5.90853	6349.78	6527.63
7.86345	42042.6	26594.5		5.90263	7434.22	7048.52
7.8664	38582.5	23156.3		5.89674	7346.58	6850.64
7.86934	34463.1	24340.8		5.89085	7428.66	5968.58
7.87229	30269.3	26420.1		5.88496	6961.23	5775.6
7.87523	26613.2	27070.5		5.87906	7077.36	5657.82
7.87818	27980.6	26112.7		5.87317	6523.21	5159.42
7.88112	27779.8	23699.9		5.86728	5466.74	5109.3
7.88406	25990.2	20274.4		5.86139	5799.32	6416.29
7.88701	22914.9	19084		5.8555	6120.14	5538.31
7.88995	19135.3	23689.5		5.8496	7689.33	6449.59
7.8929	20982.2	28415.4		5.84371	6319.71	6918.1
7.89584	24906.6	32510.4		5.83782	6485.08	6158.11
7.89879	29194.2	35225.3		5.83193	7113.07	5539.04
7.90173	33030.5	36045.3		5.82603	6608.32	6798.54
7.90468	35615.9	34858.4		5.82014	5790.42	7130.68
7.90762	36336.5	32314.3		5.81425	6265.72	7463.14
7.91057	34948.4	33649.6		5.80836	5709.31	6980.54
7.91351	31648	34689.5		5.80246	5418.19	6744.78
7.91646	29662.8	35544.8		5.79657	5888.79	5766.18
7.9194	31390.1	36269.4		5.79068	6505.43	6271.21
7.92234	33336.7	37260.8		5.78479	7970.39	5259.26
7.92529	35280.6	38004.7		5.7789	8146.71	5583.73
7.92823	36924.2	38127.8		5.773	7657.32	5381.21
7.93118	37958	37345.2		5.76711	8424.02	5026.4
7.93412	38125.1	35749.5		5.76122	8704.84	6936.75
7.93707	37269.9	33041.3		5.75533	7656.34	6710.24
7.94001	35496.2	29445.1		5.74943	6995.74	6889.69
7.94296	32752	25392.4		5.74354	6980.87	5467.76
7.9459	29278.9	21364.4		5.73765	8449.5	7386.92
7.94885	25430.1	17770.6		5.73176	8374.08	8253.61
7.95179	22004	16969.5		5.72586	6736.41	7228.6
7.95473	21355.6	15598.6		5.71997	7946.06	5463.84
7.95768	19817.3	13903.6		5.71408	8381.21	5752.32
7.96062	17731.4	12311.5		5.70819	6392.48	5412.25
7.96357	15541.3	12551.1		5.70229	5201.55	6216.97
7.96651	13820.5	14883.1		5.6964	5361.41	7278.19
7.96946	13980.8	17092.8		5.69051	6397.5	6995.35
7.9724	15329.4	18792.1		5.68462	6415.04	6836.97
7.97535	16401.5	19631.3		5.67873	6939.81	6312.94
7.97829	16936.7	19919.4		5.67283	5765.44	4227.44
7.98124	16767.3	24513.2		5.66694	5249.33	4065.59
7.98418	19200.2	29039		5.66105	5917.95	5683.68
7.98713	25021.4	32781.4		5.65516	5344.83	5293.11
7.99007	30359.4	35044.7		5.64926	6241	5976.31
7.99301	34207.3	35390.6		5.64337	6504.78	7026.06
7.99596	35952.6	33911.2		5.63748	6931.71	5733.19
7.9989	35274.8	30707.6		5.63159	7719.3	6124.59
8.00185	32382.8	26401.8		5.62569	8543.2	5969.05
8.00479	27877	21734		5.6198	6766.8	7028.82
8.00774	22555.6	17360.7		5.61391	6914.77	6731.79
8.01068	18051.2	14367		5.60802	8156.74	7077.78
8.01363	17071	16964.7		5.60212	7442.04	6947.19
8.01657	17183.9	19065.6		5.59623	6798.97	7414.36
8.01952	18361.5	20325.9		5.59034	7235.85	7100.93
8.02246	20513.4	20571.9		5.58445	6891.85	6379.33
8.0254	22587.4	20641.6		5.57856	5924.7	6483.2
8.02835	23678.9	21907.9		5.57266	5334.16	7128.24
8.03129	23647.8	22115.8		5.56677	6054.64	6045.99
8.03424	22679.6	21406.8		5.56088	7558.09	6955.64
8.03718	21259	20274		5.55499	7624.83	6395.15
8.04013	21278.6	21444		5.54909	6231.61	5751.67
8.04307	25405	23950.9		5.5432	7715.91	5798.52
8.04602	29710.3	26418.2		5.53731	8511.03	6785.76
8.04896	33729	30227.9		5.53142	8012.36	7062.19
8.05191	37127.7	33341.4		5.52552	8320.15	6030.78
8.05485	39627.8	35381.2		5.51963	8301.13	7929.96
8.0578	41054.5	36169		5.51374	9081.17	9132.86
8.06074	41630.4	35755.5		5.50785	8941.5	7811.62
8.06368	41204.3	34382.8		5.50195	7185.04	6718.68
8.06663	39837.9	32398.5		5.49606	8070.89	6718.46
8.06957	37620.5	30151.4		5.49017	10178.7	7381.97
8.07252	34702.8	27902.9		5.48428	9841.89	9614.17
8.07546	31147.4	25780.1		5.47839	8019.4	10330.4
8.07841	27219.8	23778.3		5.47249	7010.31	9370.52
8.08135	23255.8	21804.9		5.4666	7621.42	7351.91
8.0843	19592.5	19746.1		5.46071	8082.28	6955.53
8.08724	19727.7	18071.8		5.45482	7645.68	6242.52
8.09019	19695.9	22351.2		5.44892	7342.18	6109.13
8.09313	19376.2	26403.7		5.44303	6872.01	4900.04
8.09607	22843.5	29789.9		5.43714	6689.93	5028.18
8.09902	27244.3	32079.6		5.43125	5980.34	4751.7
8.10196	31105.9	33032.8		5.42535	6174.81	4587.13
8.10491	33845	32473.7		5.41946	6263.34	5400.34
8.10785	35009.7	30370.9		5.41357	6286.42	6920.47
8.1108	34403.7	27121.6		5.40768	5718.9	7525.43
8.11374	32152.9	23449		5.40178	6029.43	6522.17
8.11669	28684.5	19866.2		5.39589	6069.62	5905.3
8.11963	24617.8	16703.7		5.39	5862.58	5643.26
8.12258	21721.5	18178
8.12552	23291.1	20515.9
8.12847	24023.8	21983.1
8.13141	23786.7	22328.6
8.13435	22625.3	21471.4
8.1373	20701.7	19566.8
8.14024	18277.8	16951.6
8.14319	15583.9	14029.4
8.14613	12832.3	11161.5
8.14908	10591.6	8595.71
8.15202	11053.7	9196.3
8.15497	11494.7	12793
8.15791	11871.9	17631.7
8.16086	12294	23625.1
8.1638	12893.3	30477.4
8.16674	16574.1	37844.7
8.16969	22937.5	44042.7
8.17263	29446.2	47818.7
8.17558	34804.5	48451.2
8.17852	37824.8	45599.3
8.18147	37874.9	39637.3
8.18441	36020.4	37182.2
8.18736	40870.4	41369.7
8.1903	44762	43927.6
8.19325	47251.9	44601.1
8.19619	48143	44348.2
8.19914	47917.1	42610.9
8.20208	46470.6	40394.9
8.20502	44367.6	37353
8.20797	41479.2	33742.5
8.21091	37971.2	29929.6
8.21386	33988.7	28297.4
8.2168	29666.9	25958.2
8.21975	25368.6	22995.9
8.22269	24008.8	20443.1
8.22564	24262	17933.7
8.22858	23256.7	15511.9
8.23153	21297.4	15340.3
8.23447	18858.5	18672.9
8.23741	16405.5	21800.7
8.24036	18907.1	24216.2
8.2433	21609.3	25431.3
8.24625	23635.7	25143.8
8.24919	24570	23361.2
8.25214	24141.8	22574.9
8.25508	22335.7	23813.9
8.25803	23652.9	25683.1
8.26097	25238.5	26197.5
8.26392	25905.9	25415.2
8.26686	25671	23634.2
8.26981	24660.9	21530
8.27275	23369.4	19274.1
8.27569	21982.6	17282.4
8.27864	20607.5	15484.1
8.28158	19022.2	17125.5
8.28453	17003.3	18032.5
8.28747	15627.4	18116.7
8.29042	16368.1	19136.9
8.29336	16663.5	19142
8.29631	18101.9	20361.7
8.29925	19932.7	23582.1
8.3022	21025.4	26252.3
8.30514	21083.9	28017.4
8.30809	23130.6	28640.4
8.31103	23960.4	28058.3
8.31397	26105.9	26391.1
8.31692	27487.6	23901.9
8.31986	27908.1	20925.2
8.32281	27144.6	17792.4
8.32575	25376.5	14779.1
8.3287	22982.8	13452.5
8.33164	20418.4	13867.2
8.33459	18107.7	13771.4
8.33753	16196.5	13132.5
8.34048	14703.4	12110.6
8.34342	13515.6	10935.4
8.34636	13183.5	9870.84
8.34931	13022.7	9103.67
8.35225	13017.4	9014.85
8.3552	13334.9	10614.9
8.35814	14050	13061.1
8.36109	15280.5	16127.3
8.36403	17179.5	19659.9
8.36698	19543.6	23282.6
8.36992	22094.6	26445.5
8.37287	24510.3	28563.5
8.37581	26226.9	29200.6
8.37876	26895.6	28226
8.3817	26372.2	25872.5
8.38464	24747.7	25298.6
8.38759	22300.3	24223.5
8.39053	20811.9	22020.9
8.39348	19458.8	19097.4
8.39642	17683.8	16096
8.39937	15900.2	18124.8
8.40231	17255.6	21088.9
8.40526	21923.4	24035.9
8.4082	27281	26733.6
8.41115	32573	28923.8
8.41409	36964.3	30559.3
8.41703	39954.4	31528.2
8.41998	41184.5	31762.1
8.42292	40831.6	31911.6
8.42587	39411.5	31799
8.42881	37720.7	31901.4
8.43176	36008	31698.3
8.4347	34427	33173.1
8.43765	32909.7	35330
8.44059	33474.2	37130.2
8.44354	33857.5	41224.8
8.44648	35677.8	42832.5
8.44943	36989.9	41677.4
8.45237	36354.6	38084.4
8.45531	33918.3	43279.1
8.45826	34482.6	48155.5
8.4612	37559.2	50379.1
8.46415	38724.5	49538.2
8.46709	37830	45907.9
8.47004	35147.5	40338.6
8.47298	31313.6	33953.7
8.47593	27145.1	27786.1
8.47887	23392.4	22502.8
8.48182	20563.6	18308.6
8.48476	19056.7	20590.9
8.4877	18352.9	22745.3
8.49065	18293.5	23782.3
8.49359	18994.5	23565.5
8.49654	18405.4	22197.9
8.49948	16693.8	19981.1
8.50243	14334.5	17327.4
8.50537	15340.8	16714.5
8.50832	16812.8	16226.1
8.51126	17591.1	14971.8
8.51421	17583.1	13159.4
8.51715	16827.9	11103.1
8.5201	17894.9	13009.5
8.52304	20954.2	16338.7
8.52598	24412.2	20579.2
8.52893	28079.5	25464.2
8.53187	31647.6	30498.9
8.53482	34741.8	35038.6
8.53776	37012.2	38436.3
8.54071	38222.7	40214.2
8.54365	38300.4	40200.9
8.5466	37350.7	38584.2
8.54954	35675.4	35860.3
8.55249	33485.9	32698.5
8.55543	31189	29769.2
8.55837	29238.8	27764.1
8.56132	28068.8	26824.6
8.56426	27983.2	26856.6
8.56721	29081.7	27591
8.57015	31248.6	28607.1
8.5731	33728.1	29438.7
8.57604	35850.9	29673.6
8.57899	36838.2	29030.9
8.58193	36087.8	27410.5
8.58488	33575.1	24908.2
8.58782	29722.3	21795.4
8.59077	25238.5	18460
8.59371	20884	20892
8.59665	22226.8	25914.8
8.5996	27357.1	31688.1
8.60254	33352.3	37596.6
8.60549	39511.9	42795.1
8.60843	44955	46387.8
8.61138	48752.6	47663.2
8.61432	50181.5	46309.3
8.61727	48940	42524.1
8.62021	45243.5	36972.7
8.62316	39760.1	31605.8
8.6261	33411	34634.7
8.62904	27283.2	35328.7
8.63199	26783.3	33691.1
8.63493	25130.3	30242.3
8.63788	22800.1	25816.5
8.64082	20338.9	21281.4
8.64377	18202.7	17294.1
8.64671	18164.4	15939.7
8.64966	20074.2	16925.2
8.6526	21622.9	17968.5
8.65555	22579.7	18209.5
8.65849	22740.8	17575.6
8.66144	22011.9	16174.7
8.66438	20458.5	14257.1
8.66732	18295.7	12137.2
8.67027	15821.8	10103.4
8.67321	15685.3	9579.84
8.67616	16228.6	12171.5
8.6791	15402.7	15397.8
8.68205	13319.7	19097.6
8.68499	10902.7	22812.3
8.68794	13623.7	25989.9
8.69088	16601	27989
8.69383	19357.6	28367.1
8.69677	21430.1	27131.5
8.69972	22475.7	24654.4
8.70266	22380.1	21508.9
8.7056	21280.8	18252.3
8.70855	19497	15284
8.71149	17401	12779.4
8.71444	15288.7	10605.9
8.71738	13302.7	8669.23
8.72033	11432.8	7023.64
8.72327	9583.55	7671.17
8.72622	9001.01	7860.51
8.72916	8326.87	7473.48
8.73211	7417.62	6553.57
8.73505	8434.32	6999.25
8.73799	9173.01	8131.43
8.74094	9481.15	8296.67
8.74388	9964.75	9428.41
8.74683	10833.2	10684.9
8.74977	11442.3	12175.9
8.75272	11857.7	13560.5
8.75566	12091.2	14589.5
8.75861	12375.2	15079.9
8.76155	12868.9	15394.9
8.7645	13001.5	15221.9
8.76744	12800.9	14077.5
8.77039	12375.5	12409.7
8.77333	13260.4	11299
8.77627	13727.3	10378.8
8.77922	13776.3	9943.55
8.78216	13698.9	10078.9
8.78511	13777.2	10970.9
8.78805	14345.4	12618
8.791	15338.8	14440.8
8.79394	16540.4	16135.9
8.79689	17487.8	17400.5
8.79983	17776.5	18001.5
8.80278	17199.7	17935.5
8.80572	15768.2	17697.9
8.80866	14606.4	16559.1
8.81161	14333.7	16450
8.81455	13438.1	15882.3
8.8175	12251.3	14435.7
8.82044	11145.8	12434.7
8.82339	12154.4	12806.7
8.82633	14277	16328.4
8.82928	15931.1	20171.5
8.83222	18737.7	23905.1
8.83517	22807.4	26947.2
8.83811	26706.6	28723.3
8.84106	29795.8	28850.8
8.844	31470.3	27273.2
8.84694	31342.9	24286
8.84989	29524.8	20443.6
8.85283	26226.5	16620.8
8.85578	22019.9	13816.1
8.85872	17547.3	15887.3
8.86167	13348.6	18383.9
8.86461	10929.3	20555.7
8.86756	12109.9	22127.6
8.8705	12946.5	22912.2
8.87345	13433.1	22857.2
8.87639	13484.2	22046.8
8.87933	14449.6	20661.9
8.88228	16222.8	18917.5
8.88522	17369.3	17006.9
8.88817	17679.5	18484.7
8.89111	17144.6	21380.8
8.89406	17473.5	24278
8.897	19502.4	26713.8
8.89995	21390.2	28184
8.90289	22903	28321
8.90584	23747.7	27029.1
8.90878	25177.6	28916.4
8.91173	26595	31422.1
8.91467	26624.4	32059.9
8.91761	25318.7	30815.5
8.92056	22797.8	28025.8
8.9235	19517.6	24249.8
8.92645	16021.7	20089.4
8.92939	13194	16031.4
8.93234	11008.3	12364.5
8.93528	10873.5	9373.75
8.93823	11407.6	11367.6
8.94117	11505.7	13016.5
8.94412	11186.6	13998.2
8.94706	10656.3	14152.2
8.95	11803.4	13552.2
8.95295	12422.6	12274.6
8.95589	12321.3	10608.8
8.95884	11534.6	8869.38
8.96178	10255.1	7959.03
8.96473	9734.8	9170.4
8.96767	9504.51	10440.1
8.97062	9117.4	11600.6
8.97356	8685.92	12456.8
8.97651	9048.72	12768.3
8.97945	9975.27	12412.1
8.9824	10342.5	11397
8.98534	10284.1	9901.79
8.98828	9880.85	8231.6
8.99123	9496.45	7186.01
8.99417	8712.43	6568.72
8.99712	7953.39	6293.49
9.00006	7444.94	6341.61
9.00301	6989.47	6571.71
9.00595	6488.27	6766.44
9.0089	5888.08	6705.89
9.01184	5170.26	6450.36
9.01479	4841.01	6142.47
9.01773	4893.52	6204.07
9.02067	5456.76	6277.86
9.02362	5811.99	5936.16
9.02656	5807.23	5289.83
9.02951	6611.1	4975.17
9.03245	7978.76	5826.09
9.0354	8858.45	6576.76
9.03834	9248.28	7311.2
9.04129	9342.26	8010.31
9.04423	10540.5	8586.54
9.04718	11291.1	10517.6
9.05012	11488.8	12702.8
9.05307	12550.8	14770.8
9.05601	14540.4	16480.6
9.05895	15909.2	17511.2
9.0619	16505.5	17666
9.06484	16293.4	16898.2
9.06779	15342.2	15336.9
9.07073	13793.2	13255.9
9.07368	11808.6	10991.4
9.07662	10282.8	8930.9
9.07957	11164.8	8508.43
9.08251	11933	8375.24
9.08546	12702.7	8679.57
9.0884	13453.3	9150.57
9.09135	14017.1	9702.25
9.09429	14106.8	10160.2
9.09723	13614.1	10328.3
9.10018	12587.4	10074.3
9.10312	11231.3	9388.12
9.10607	9856.06	8386.14
9.10901	8701.44	7263.75
9.11196	7846.39	7578.26
9.1149	7366.01	9451.04
9.11785	26178.1	12209.8
9.12079	26196.8	15696.9
9.12374	26215.6	19612.9
9.12668	26234.3	23033
9.12962	26253	25242.9
9.13257	26271.8	25768.6
9.13551	26290.5	24520.9
9.13846	26309.2	21864.5
9.1414	26328	18285
9.14435	26346.7	14360
9.14729	26365.4	10648.1
9.15024	26384.2	7563.45
9.15318	26402.9	7433.43
9.15613	26421.7	7932.62
9.15907	26440.4	7853.67
9.16202	26459.1	7149.66
9.16496	26477.9	6622.18
9.1679	26496.6	6648.79
9.17085	26515.3	6392.02
9.17379	26534.1	5825.27
9.17674	26552.8	5876.08
9.17968	26571.5	6933.17
9.18263	26590.3	8510.6
9.18557	26609	10106.5
9.18852	26627.7	11535
9.19146	26646.5	12609
9.19441	26665.2	13269.8
9.19735	26683.9	13528
9.20029	26702.7	14405.3
9.20324	26721.4	16696.2
9.20618	26740.1	18838.8
9.20913	26758.9	20622.2
9.21207	26777.6	21803.8
9.21502	26796.3	22161.8
9.21796	26815.1	21569.7
9.22091	26833.8	20061.9
9.22385	26852.5	17902.1
9.2268	26871.3	15522.7
9.22974	26890	13148.7
9.23269	26908.7	12686.2
9.23563	26927.5	12397.3
9.23857	26946.2	11721.4
9.24152	26964.9	10794.2
9.24446	26983.7	9922.33
9.24741	27002.4	9125.82
9.25035	27021.1	8481.51
9.2533	27039.9	8115.06
9.25624	27058.6	7762.42
9.25919	27077.3	7316.29
9.26213	27096.1	6700.62
9.26508	27114.8	8290.32
9.26802	27133.5	11029.9
9.27096	27152.3	13937.7
9.27391	27171	16623.3
9.27685	27189.7	18774.7
9.2798	27208.5	20163.9
9.28274	27227.2	20680.1
9.28569	27245.9	20326.8
9.28863	27264.7	19195
9.29158	27283.4	17491.7
9.29452	27302.1	15347
9.29747	27320.9	12961
9.30041	27339.6	10604.8
9.30336	27358.3	10766.3
9.3063	27377.1	12500.7
9.30924	27395.8	13729.2
9.31219	27414.5	14271.7
9.31513	27433.3	14085.6
9.31808	27452	13260.7
9.32102	27470.7	12004.7
9.32397	27489.5	10627.9
9.32691	27508.2	9170.79
9.32986	27527	8913.89
9.3328	27545.7	10040.9
9.33575	27564.4	10596.3
9.33869	27583.2	10501.6
9.34163	27601.9	11175.1
9.34458	27620.6	12958
9.34752	27639.4	13432
9.35047	27658.1	12598.5
9.35341	27676.8	10781.6
9.35636	27695.6	8479.5
9.3593	27714.3	6178.62
9.36225	27733	4677.93
9.36519	27751.8	3811.91
9.36814	27770.5	3689.05
9.37108	27789.2	5323.12
9.37403	27808	6724.47
9.37697	27826.7	7732.75
9.37991	27845.4	8277.02
9.38286	27864.2	8355.2
9.3858	27882.9	8008.5
9.38875	27901.6	7307.55
9.39169	27920.4	6345.5
9.39464	27939.1	5234.83
9.39758	27957.8	4718.26
9.40053	27976.6	4633.69
9.40347	27995.3	4098.71
9.40642	28014	3605.94
9.40936	28032.8	3410.93
9.4123	28051.5	3341.19
9.41525	28070.2	3588.92
9.41819	28089	4091.87
9.42114	28107.7	4315.44
9.42408	28126.4	4498
9.42703	28145.2	4625.79
9.42997	28163.9	4526.37
9.43292	28182.6	4753.22
9.43586	28201.4	4442.79
9.43881	28220.1	4183.93
9.44175	28238.8	4257.57
9.4447	28257.6	4131.87
9.44764	28276.3	3711.91
9.45058	28295	4155.35
9.45353	28313.8	4682.52
9.45647	28332.5	5122.02
9.45942	28351.2	5368.49
9.46236	28370	5392.37
9.46531	28388.7	5219.13
9.46825	28407.4	5110.45
9.4712	28426.2	5133.81
9.47414	28444.9	4848.83
9.47709	28463.6	4283.16
9.48003	28482.4	3724.71
9.48298	28501.1	4054.55
9.48592	28519.8	4154.57
9.48886	28538.6	4273.82
9.49181	28557.3	4933.72
9.49475	28576	5059.54
9.4977	28594.8	4742.75
9.50064	28613.5	4292.36
9.50359	28632.3	4252.22
9.50653	28651	3966.94
9.50948	28669.7	3530.04
9.51242	28688.5	3862.84
9.51537	28707.2	3878.48
9.51831	28725.9	4138.25
9.52125	28744.7	4283.68
9.5242	28763.4	4207.8
9.52714	28782.1	3915.98
9.53009	28800.9	3371.06
9.53303	28819.6	3564.52
9.53598	28838.3	4222.67
9.53892	28857.1	4962.64
9.54187	28875.8	5570.83
9.54481	28894.5	6015.55
9.54776	28913.3	6325.97
9.5507	28932	6401.36
9.55365	28950.7	6292.23
9.55659	28969.5	6214.88
9.55953	28988.2	6200.01
9.56248	29006.9	6317.72
9.56542	29025.7	6549.67
9.56837	29044.4	6774.92
9.57131	29063.1	6820.67
9.57426	29081.9	6559.85
9.5772	29100.6	6070.76
9.58015	29119.3	5525.19
9.58309	29138.1	5062.16
9.58604	29156.8	5095.05
9.58898	29175.5	5141.81
9.59192	29194.3	4692.11
9.59487	29213	3970.63
9.59781	29231.7	4154.47
9.60076	29250.5	4527.37
9.6037	29269.2	4533.82
9.60665	29287.9	4325.33
9.60959	29306.7	4072.78
9.61254	29325.4	4266.73
9.61548	29344.1	4147.64
9.61843	29362.9	3834.77
9.62137	29381.6	3606.09
9.62432	29400.3	3441.25
9.62726	29419.1	4044.96
9.6302	29437.8	4166.23
9.63315	29456.5	3987
9.63609	29475.3	3732.92
9.63904	29494	3819.08
9.64198	29512.7	4113.55
9.64493	29531.5	4367.88
9.64787	29550.2	4305.05
9.65082	29568.9	3939.68
9.65376	29587.7	3754.16
9.65671	29606.4	3915.04
9.65965	29625.1	4205.92
9.66259	29643.9	4192.48
9.66554	29662.6	3863.3
9.66848	29681.3	3460.73
9.67143	29700.1	3738.74
9.67437	29718.8	3843.12
9.67732	29737.6	4217.96
9.68026	29756.3	4660.5
9.68321	29775	4717.25
9.68615	29793.8	4386.58
9.6891	29812.5	4923.58
9.69204	29831.2	5325.2
9.69499	29850	5118.62
9.69793	29868.7	4362.43
9.70087	29887.4	3515.32
9.70382	29906.2	3532.52
9.70676	29924.9	3435.31
9.70971	29943.6	3502.04
9.71265	29962.4	4385.06
9.7156	29981.1	4841.62
9.71854	29999.8	4774.96
9.72149	30018.6	4292.43
9.72443	30037.3	3964.65
9.72738	30056	3738.25
9.73032	30074.8	3878.12
9.73326	30093.5	3949.02
9.73621	30112.2	3978.89
9.73915	30131	3800.74
9.7421	30149.7	3956.02
9.74504	30168.4	3837.5
9.74799	30187.2	3436.8
9.75093	30205.9	3820.44
9.75388	30224.6	4444.16
9.75682	30243.4	4723.31
9.75977	30262.1	4767.31
9.76271	30280.8	4594.54
9.76566	30299.6	4261.39
9.7686	30318.3	3686.9
9.77154	30337	3505.4
9.77449	30355.8	3421.19
9.77743	30374.5	3547.78
9.78038	30393.2	3573.06
9.78332	30412	3537.07
9.78627	30430.7	3788.23
9.78921	30449.4	4084.12
9.79216	30468.2	4071.45
9.7951	30486.9	4094.59
9.79805	30505.6	4258.09
9.80099	30524.4	3964.83
9.80393	30543.1	3987.2
9.80688	30561.8	3822.44
9.80982	30580.6	3858.32
9.81277	30599.3	3859.54
9.81571	30618	4440.83
9.81866	30636.8	4880.93
9.8216	30655.5	4907.33
9.82455	30674.2	4678.67
9.82749	30693	4510.28
9.83044	30711.7	4292.3
9.83338	30730.4	4025.72
9.83633	30749.2	3762.46
9.83927	30767.9	3515.53
9.84221	30786.6	3343.89
9.84516	30805.4	3860.75
9.8481	30824.1	4099.71
9.85105	30842.9	4040.85
9.85399	30861.6	3862.68
9.85694	30880.3	3546.21
9.85988	30899.1	3097.79
9.86283	30917.8	3326
9.86577	30936.5	3603.21
9.86872	30955.3	3740.92
9.87166	30974	3797.44
9.8746	30992.7	3789.29
9.87755	31011.5	4411.64
9.88049	31030.2	5011.81
9.88344	31048.9	5236.91
9.88638	31067.7	5045.22
9.88933	31086.4	4545.77
9.89227	31105.1	4710.43
9.89522	31123.9	4739.19
9.89816	31142.6	4561.85
9.90111	31161.3	3904.16
9.90405	31180.1	3686.01
9.907	31198.8	3778.33
9.90994	31217.5	3884.83
9.91288	31236.3	3657.74
9.91583	31255	3723.63
9.91877	31273.7	3621.64
9.92172	31292.5	3529.52
9.92466	31311.2	3119.66
9.92761	31329.9	3157.36
9.93055	31348.7	2972.03
9.9335	31367.4	3094.38
9.93644	31386.1	3883.38
9.93939	31404.9	4309.95
9.94233	31423.6	4236.99
9.94528	31442.3	3777.98
9.94822	31461.1	3745.85
9.95116	31479.8	3639.48
9.95411	31498.5	3719.11
9.95705	31517.3	3968.14
9.96	31536	3932.67
9.96294	31554.7	4033.03
9.96589	31573.5	4197.6
9.96883	31592.2	3936.05
9.97178	31610.9	3353.86
9.97472	31629.7	2781.46
9.97767	31648.4	3188.93
9.98061	31667.1	3537.52
9.98355	31685.9	3997.3
9.9865	31704.6	4124.41
9.98944	31723.3	3979.48
9.99239	31742.1	3691.01
9.99533	31760.8	3461.82
9.99828	31779.5	4198.19
10.0012	31798.3	4698.92
10.0042	31817	5024.66
10.0071	31835.7	5167.94
10.0101	31854.5	5188.06
10.013	31873.2	5118.21
10.0159	31891.9	5070.9
10.0189	31910.7	5028.42
10.0218	31929.4	4921.79
10.0248	31948.1	4667.78
10.0277	31966.9	4176.01
10.0307	31985.6	3393.36
10.0336	32004.4	2967.78
10.0366	32023.1	3386.87
10.0395	32041.8	3817.22
10.0424	32060.6	3905.38
10.0454	32079.3	3588.25
10.0483	32098	3098.56
10.0513	32116.8	4013.24
10.0542	32135.5	4432.66
10.0572	32154.2	4329.11
10.0601	32173	3921.47
10.0631	32191.7	4332.1
10.066	32210.4	4246.12
10.0689	32229.2	3836.06
10.0719	32247.9	3474.93
10.0748	32266.6	3810.22
10.0778	32285.4	3750.77
10.0807	32304.1	4091.78
10.0837	32322.8	4292.18
10.0866	32341.6	3968.84
10.0896	32360.3	4173.54
10.0925	32379	4151.75
10.0954	32397.8	3691.03
10.0984	32416.5	3230.9
10.1013	32435.2	3121.59
10.1043	32454	3479.52
10.1072	32472.7	4109.07
10.1102	32491.4	4501.04
10.1131	32510.2	4389.89
10.1161	32528.9	4155.39
10.119	32547.6	4498.11
10.122	32566.4	4577.28
10.1249	32585.1	4326.48
10.1278	32603.8	4053.76
10.1308	32622.6	3617.77
10.1337	32641.3	3887.45
10.1367	32660	3927.01
10.1396	32678.8	4081.89
10.1426	32697.5	4579.26
10.1455	32716.2	5003.49
10.1485	32735	4987.66
10.1514	32753.7	5037.62
10.1543	32772.4	4871.3
10.1573	32791.2	4496.37
10.1602	32809.9	4053.49
10.1632	32828.6	3459.03
10.1661	32847.4	3301.33
10.1691	32866.1	3203.78
10.172	32884.8	3436.27
10.175	32903.6	3779.34
10.1779	32922.3	3535.84
10.1808	32941	3868.1
10.1838	32959.8	3926.17
10.1867	32978.5	3965.45
10.1897	32997.2	4373.61
10.1926	33016	4681.45
10.1956	33034.7	4754.42
10.1985	33053.4	4408.31
10.2015	33072.2	3635.58
10.2044	33090.9	3335.29
10.2073	33109.7	4102.69
10.2103	33128.4	4643.25
10.2132	33147.1	4789.26
10.2162	33165.9	4456.86
10.2191	33184.6	3662.72
10.2221	33203.3	3556.79
10.225	33222.1	3727.92
10.228	33240.8	4066.16
10.2309	33259.5	4315.81
10.2338	33278.3	4465.67
10.2368	33297	4545.27
10.2397	33315.7	4643.96
10.2427	33334.5	4281.96
10.2456	33353.2	4246.82
10.2486	33371.9	4424.43
10.2515	33390.7	4575.34
10.2545	33409.4	4696.3
10.2574	33428.1	4611.8
10.2603	33446.9	4251.87
10.2633	33465.6	3984.85
10.2662	33484.3	3495.64
10.2692	33503.1	3297.74
10.2721	33521.8	3267.88
10.2751	33540.5	3413.53
10.278	33559.3	3845.2
10.281	33578	3876.81
10.2839	33596.7	3529.24
10.2868	33615.5	3437.49
10.2898	33634.2	3944.09
10.2927	33652.9	4303.97
10.2957	33671.7	4361.03
10.2986	33690.4	4102.06
10.3016	33709.1	4060.98
10.3045	33727.9	3837.6
10.3075	33746.6	3661.56
10.3104	33765.3	3890.8
10.3133	33784.1	3882.5
10.3163	33802.8	3658.33
10.3192	33821.5	3359.64
10.3222	33840.3	3343.89
10.3251	33859	4033.22
10.3281	33877.7	4260.31
10.331	33896.5	4034.48
10.334	33915.2	4109.61
10.3369	33933.9	4238.45
10.3398	33952.7	3933.34
10.3428	33971.4	3588.13
10.3457	33990.1	3447.9
10.3487	34008.9	3075.2
10.3516	34027.6	3338.41
10.3546	34046.3	3433.57
10.3575	34065.1	3189
10.3605	34083.8	3282.52
10.3634	34102.5	3935.85
10.3664	34121.3	4633.58
10.3693	34140	4887.51
10.3722	34158.7	4598.98
10.3752	34177.5	3772.34
10.3781	34196.2	3969.85
10.3811	34215	4488.1
10.384	34233.7	5080.93
10.387	34252.4	5066.53
10.3899	34271.2	4544.34
10.3929	34289.9	3822.14
10.3958	34308.6	4370.34
10.3987	34327.4	4511.86
10.4017	34346.1	4247.17
10.4046	34364.8	4243.33
10.4076	34383.6	4166.73
10.4105	34402.3	3698.59
10.4135	34421	4209.08
10.4164	34439.8	4666.75
10.4194	34458.5	4625.93
10.4223	34477.2	4139.42
10.4252	34496	3868.17
10.4282	34514.7	3627.96
10.4311	34533.4	3251.79
10.4341	34552.2	3793.68
10.437	34570.9	4469.85
10.44	34589.6	4875.41
10.4429	34608.4	4948.16
10.4459	34627.1	5271.91
10.4488	34645.8	5438.1
10.4517	34664.6	4968.13
10.4547	34683.3	3863.19
10.4576	34702	4082.67
10.4606	34720.8	3885.69
10.4635	34739.5	4449.72
10.4665	34758.2	5079.57
10.4694	34777	5165.73
10.4724	34795.7	4719.18
10.4753	34814.4	3852.93
10.4782	34833.2	3610.34
10.4812	34851.9	3845.97
10.4841	34870.6	4102.58
10.4871	34889.4	4088.82
10.49	34908.1	3934.49
10.493	34926.8	4207.63
10.4959	34945.6	4070.88
10.4989	34964.3	3534.93
10.5018	34983	3541.11
10.5047	35001.8	3521.28
10.5077	35020.5	3709.46
10.5106	35039.2	3581.85
10.5136	35058	2982.26
10.5165	35076.7	3017.44
10.5195	35095.4	3126.3
10.5224	35114.2	3572.03
10.5254	35132.9	4160.41
10.5283	35151.6	4820.64
10.5312	35170.4	4996.62
10.5342	35189.1	4655.95
10.5371	35207.8	3997.87
10.5401	35226.6	4272.37
10.543	35245.3	4510.66
10.546	35264	5325.36
10.5489	35282.8	5526.43
10.5519	35301.5	5118.76
10.5548	35320.3	4261.38
10.5577	35339	3860.24
10.5607	35357.7	4499.61
10.5636	35376.5	4707.5
10.5666	35395.2	4512.92
10.5695	35413.9	4614.49
10.5725	35432.7	4571.3
10.5754	35451.4	4201.15
10.5784	35470.1	4599.97
10.5813	35488.9	4797.53
10.5843	35507.6	4562.91
10.5872	35526.3	4452.64
10.5901	35545.1	4681.5
10.5931	35563.8	4788.64
10.596	35582.5	4183.84
10.599	35601.3	3900.44
10.6019	35620	3750.92
10.6049	35638.7	3383.52
10.6078	35657.5	3560.78
10.6108	35676.2	3420.54
10.6137	35694.9	3595.29
10.6166	35713.7	4245.99
10.6196	35732.4	4523.1
10.6225	35751.1	4528.99
10.6255	35769.9	4373.12
10.6284	35788.6	4103.94
10.6314	35807.3	4449.32
10.6343	35826.1	4945.87
10.6373	35844.8	5171.72
10.6402	35863.5	5060.9
10.6431	35882.3	4597.58
10.6461	35901	4167.78
10.649	35919.7	4118.37
10.652	35938.5	4103.34
10.6549	35957.2	4282
10.6579	35975.9	4409.73
10.6608	35994.7	4438.75
10.6638	36013.4	4467.55
10.6667	36032.1	5505.61
10.6696	36050.9	6229.95
10.6726	36069.6	6444.73
10.6755	36088.3	6081.99
10.6785	36107.1	5255.99
10.6814	36125.8	4786.39
10.6844	36144.5	5216.47
10.6873	36163.3	5545.83
10.6903	36182	5680.36
10.6932	36200.7	5522.08
10.6961	36219.5	5018.87
10.6991	36238.2	4225.06
10.702	36256.9	4229.2
10.705	36275.7	3853.85
10.7079	36294.4	3516.09
10.7109	36313.1	4288.93
10.7138	36331.9	4791.66
10.7168	36350.6	4664.47
10.7197	36369.3	4044.34
10.7226	36388.1	4148.47
10.7256	36406.8	3773.4
10.7285	36425.6	3208.67
10.7315	36444.3	3358.36
10.7344	36463	3514.34
10.7374	36481.8	3664.06
10.7403	36500.5	3798.26
10.7433	36519.2	3798.17
10.7462	36538	4092.54
10.7491	36556.7	4072.54
10.7521	36575.4	3913.26
10.755	36594.2	3911.53
10.758	36612.9	3893.32
10.7609	36631.6	4704.18
10.7639	36650.4	5176.1
10.7668	36669.1	5176.73
10.7698	36687.8	4708.49
10.7727	36706.6	4447.8
10.7756	36725.3	4260.41
10.7786	36744	3688.1
10.7815	36762.8	3437.69
10.7845	36781.5	4282.23
10.7874	36800.2	4795.79
10.7904	36819	4917.45
10.7933	36837.7	4711.81
10.7963	36856.4	4287.22
10.7992	36875.2	3828.26
10.8021	36893.9	3697.91
10.8051	36912.6	4006.98
10.808	36931.4	4476.65
10.811	36950.1	4819.9
10.8139	36968.8	4977.14
10.8169	36987.6	4996.61
10.8198	37006.3	4723.23
10.8228	37025	4201.53
10.8257	37043.8	3918.2
10.8287	37062.5	4157.13
10.8316	37081.2	4272.57
10.8345	37100	4347.15
10.8375	37118.7	4467.57
10.8404	37137.4	4451.33
10.8434	37156.2	4146.12
10.8463	37174.9	3620.54
10.8493	37193.6	3705.59

[truncated: 46 more sheets: Figure 6A - LEFT PANEL, Figure 6A - RIGHT PANEL, Figure 6B, Figure 6C, Figure 7A top, Figure 7A bottom, Figure 7B, Figure 7C, fig8a-za_points, fig8a-za_curve, fig8a-pza_pip2_points, fig8a-pza_pip2_curve, fig8a-pza_pc_points, fig8a-pza_pc_curve, supp fig10a-za_points, Supp_fig10a-za_curve, fig10a-pza_ps_points, Supfig10a-pzarecruit_only_curve, Suppfig10a-pza_ps_curve, fig10a-pza_pip2_points …]
